# Supplementary material for: Dissecting the impact of transcription factor dose on cell reprogramming heterogeneity using scTF-seq
Source: Nat Genet. 2025 Oct 3;57(10):2522–35. doi: 10.1038/s41588-025-02343-7 (PMC12513835; doi:10.1038/s41588-025-02343-7)
Supplement: Supplementary file 5 — Summary for TF assignment in 10x or TF-enrichment libraries. [file 41588_2025_2343_MOESM5_ESM.xlsx]

## Sheet: Pipeline_Cell_Count
Exp	Batch	Type	Nb-TF	Cell-barcode-length-R1	UMI-sequence-length-R1	Input-reads-R2	Uniquely-mapped-to-vector	Uniquely-mapped-pc	Read-mapping-TF	Read-mapping-TF-pc	Read-NOT-mapping-TF	Read-mapping-TF-BC1-only	Read-mapping-TF-BC2-only	Read-mapping-TF-BC1-BC2	Unique-Cell-barcodes	Cell-barcodes-10x-cell-ranger	Cell-barcodes-matching-10x-cellranger	Cell-barcodes-matching-10x-cellranger-pc	Filtered-cells-KneePoint-TFdoublet	Filtered-cells-QC	Final-seurat-object	Functional-Cells
exp05	batch1	10x	51	16	10	514787519	297358	0.000577632	96986	0.326159	200372	32474	52376	12136	6476	5294	2785	0.526067	NA	NA	NA	NA
exp05	batch1	enriched	51	16	10	29412598	5064491	0.172188	4913798	0.970245	150693	2152599	14437	2746762	46458	5294	3521	0.665093	2820	2777	2267
exp06	batch2	10x	86	16	10	507893361	217606	0.000428448	67169	0.308673	150437	22442	36311	8416	5263	6453	2559	0.39656	NA	NA	NA	NA
exp06	batch2	enriched	86	16	10	54984169	6545687	0.119047	6078063	0.92856	467624	6077157	742	164	49350	6453	4164	0.645281	3013	2965	2326
exp07	batch3	10x	89	16	12	473076292	1011223	0.00213755	426035	0.421307	585188	160698	211592	53745	24403	9607	8144	0.847715	NA	NA	NA	NA
exp07	batch3	enriched	89	16	12	7557793	7181732	0.950242	7081913	0.986101	99819	7081819	88	6	106070	9607	9163	0.953784	7265	7155	6098
exp08	batch4	10x	95	16	12	446760950	978801	0.00219088	424983	0.434187	553818	187904	180729	56350	24801	8938	7563	0.846162	NA	NA	NA	NA
exp08	batch4	enriched	95	16	12	8602226	8288645	0.963547	8177303	0.986567	111342	8177238	58	7	114743	8938	8505	0.951555	6595	6319	5333
exp09	batch5	10x	89	16	12	342525681	113091	0.000330168	46808	0.413897	66283	7099	19606	20103	6233	6832	3955	0.578893	NA	NA	NA	NA
exp09	batch5	enriched	89	16	12	6558972	5455138	0.831706	5232774	0.959238	222364	254959	21903	4955912	38942	6832	6132	0.897541	4793	4729	4072
exp10	batch6	10x	84	16	12	375285087	455683	0.00121423	229863	0.504436	225820	36487	69667	123709	13047	6863	4676	0.681335	NA	NA	NA	NA
exp10	batch6	enriched	84	16	12	8139608	7387389	0.907585	6875574	0.930718	511815	499817	20595	6355162	49759	6863	6495	0.946379	4131	3989	3183
exp11	batch7	10x	90	16	12	366945412	368485	0.0010042	175662	0.476714	192823	35694	65298	74670	12412	8044	5184	0.644455	NA	NA	NA	NA
exp11	batch7	enriched	90	16	12	7180214	6381870	0.888813	6010181	0.941759	371689	389093	34496	5586592	65097	8044	7360	0.914968	5072	4973	4189
exp12	batch8_1	10x	53	16	12	461425521	388707	0.000842405	176248	0.453421	212459	33521	60862	81865	22754	10460
exp12	batch8_1	enriched	53	16	12	9419523	8354110	0.886893	7687089	0.920157	667021	561896	22344	7102849	88939	10460
exp13	batch8_2	10x	53	16	12	500032997	442966	0.000885874	183583	0.41444	259383	33860	67711	82012	17817	11011
exp13	batch8_2	enriched	53	16	12	7385806	6261545	0.847781	5750190	0.918334	511355	733074	63303	4953813	80817	11011
exp12-13	batch8	10x	53	16	12	961458518	831673	0.000865012	359831	0.432659	471842	67381	128573	163877	40571	21471	16297	0.759024	NA	NA	NA	NA
exp12-13	batch8	enriched	53	16	12	16805329	14615655	0.869704	13437279	0.919376	1178376	1294970	85647	12056662	169756	21471	18752	0.873364	13401	11451	11451
exp14	batch9	10x	16	16	12	784174897	932337	0.00118894	374169	0.401324	558168	55583	158925	159661	26907	11027	8062	0.731115	NA	NA	NA	NA
exp14	batch9	enriched	16	16	12	19581114	19139025	0.977423	18894113	0.987204	244912	245508	21584	18627021	171973	11027	9847	0.89299	7232	7059	7059
