# Supplementary material for: Dissecting the impact of transcription factor dose on cell reprogramming heterogeneity using scTF-seq
Source: Nat Genet. 2025 Oct 3;57(10):2522–35. doi: 10.1038/s41588-025-02343-7 (PMC12513835; doi:10.1038/s41588-025-02343-7)
Supplement: Supplementary file 6 — Significant differentially expressed genes between control and functional TF cells. [file 41588_2025_2343_MOESM6_ESM.xlsx]

## Sheet: Supplementary_Table_3_significa
TF	logFC	logCPM	F	Pvalue	FDR	ensembl_id	gene_symbol	is.TFoe
A430033K04Rik	4.21568	7.21844	158.858	4.01743e-35	2.23112e-30	ENSMUSG00000051855	Mest	No
A430033K04Rik	3.73344	7.23773	115.117	1.34561e-22	3.73648e-18	ENSMUSG00000024011	Pi16	No
A430033K04Rik	3.82972	7.24549	109.43	3.09907e-21	5.737e-17	ENSMUSG00000020427	Igfbp3	No
A430033K04Rik	4.09239	7.17311	332.231	1.52973e-18	2.12387e-14	ENSMUSG00000068196	Col8a1	No
A430033K04Rik	3.8217	7.27222	69.7292	1.24311e-16	1.38074e-12	ENSMUSG00000026185	Igfbp5	No
A430033K04Rik	3.06689	7.32655	42.8879	7.32485e-11	6.77988e-07	ENSMUSG00000029659	Medag	No
A430033K04Rik	2.4399	8.34383	29.5701	6.04362e-08	0.000479484	ENSMUSG00000030717	Nupr1	No
A430033K04Rik	2.43437	7.45978	28.5618	1.00956e-07	0.000626433	ENSMUSG00000028780	Sema3c	No
A430033K04Rik	2.67124	7.33375	28.5509	1.01518e-07	0.000626433	ENSMUSG00000036446	Lum	No
A430033K04Rik	1.20323	9.90049	27.159	2.06414e-07	0.00114634	ENSMUSG00000023175	Bsg	No
A430033K04Rik	2.56017	7.38808	26.8001	2.47922e-07	0.00125169	ENSMUSG00000001435	Col18a1	No
A430033K04Rik	2.68817	7.16514	140.413	6.29192e-07	0.0029119	ENSMUSG00000006342	Susd2	No
A430033K04Rik	-2.36813	9.28334	24.4252	8.35904e-07	0.00357098	ENSMUSG00000031029	Eif3f	No
A430033K04Rik	2.56164	7.15792	232.676	1.22743e-06	0.00486903	ENSMUSG00000016494	Cd34	No
A430033K04Rik	2.44213	7.26914	26.9448	1.75341e-06	0.00649183	ENSMUSG00000028370	Pappa	No
A430033K04Rik	2.45504	7.1564	263.414	2.47069e-06	0.00857578	ENSMUSG00000000530	Acvrl1	No
A430033K04Rik	2.41985	7.41116	21.1788	4.4425e-06	0.0145129	ENSMUSG00000038591	Colec10	No
A430033K04Rik	2.4986	7.24054	29.7149	8.20745e-06	0.0253227	ENSMUSG00000052974	Cyp2f2	No
A430033K04Rik	1.283	8.87412	19.1987	1.23805e-05	0.0357568	ENSMUSG00000020368	Canx	No
A430033K04Rik	2.24543	7.15282	340.032	1.2877e-05	0.0357568	ENSMUSG00000022512	Cldn1	No
A430033K04Rik	1.92203	7.63377	18.8795	1.46123e-05	0.0386432	ENSMUSG00000022257	Laptm4b	No
A430033K04Rik	-1.25211	12.3311	18.7079	1.5974e-05	0.0403241	ENSMUSG00000060126	Tpt1	No
Adipo_ref	9.34771	12.0046	12328.7	0	0	ENSMUSG00000062515	Fabp4	No
Adipo_ref	6.28904	8.22099	6446.44	0	0	ENSMUSG00000030278	Cidec	No
Adipo_ref	6.08423	9.75175	8838.21	0	0	ENSMUSG00000026922	Agpat2	No
Adipo_ref	6.03881	9.25737	6377.97	0	0	ENSMUSG00000018796	Acsl1	No
Adipo_ref	5.88336	8.59644	10077.1	0	0	ENSMUSG00000025509	Pnpla2	No
Adipo_ref	5.40495	8.77821	6683.31	0	0	ENSMUSG00000026360	Rgs2	No
Adipo_ref	5.26493	7.71363	7446.98	0	0	ENSMUSG00000029314	Gpat3	No
Adipo_ref	4.91786	8.77354	4742.47	0	0	ENSMUSG00000020089	Ppa1	No
Adipo_ref	4.89429	8.53516	7606.91	0	0	ENSMUSG00000030168	Adipor2	No
Adipo_ref	4.88887	7.59164	6808.31	0	0	ENSMUSG00000030546	Plin1	No
Adipo_ref	4.81419	7.60887	5798.25	0	0	ENSMUSG00000024222	Fkbp5	No
Adipo_ref	4.6854	9.92317	3296.52	0	0	ENSMUSG00000027533	Fabp5	No
Adipo_ref	4.42527	8.31033	4188.85	0	0	ENSMUSG00000026107	Nabp1	No
Adipo_ref	4.31225	8.44812	5206.32	0	0	ENSMUSG00000026473	Glul	No
Adipo_ref	4.30569	7.43094	4953.4	0	0	ENSMUSG00000041020	Map7d2	No
Adipo_ref	4.20859	7.48977	2682.57	0	0	ENSMUSG00000022878	Adipoq	No
Adipo_ref	-4.17298	12.9624	2188.44	0	0	ENSMUSG00000029838	Ptn	No
Adipo_ref	-4.12991	9.94569	2318.84	0	0	ENSMUSG00000021390	Ogn	No
Adipo_ref	4.0858	7.91017	3167.06	0	0	ENSMUSG00000022018	Rgcc	No
Adipo_ref	4.03801	8.74427	3030.87	0	0	ENSMUSG00000008540	Mgst1	No
Adipo_ref	3.98559	7.66002	4374.23	0	0	ENSMUSG00000048486	Fitm2	No
Adipo_ref	3.93592	7.56856	3169.63	0	0	ENSMUSG00000003123	Lipe	No
Adipo_ref	3.90772	7.77586	2926.13	0	0	ENSMUSG00000030747	Dgat2	No
Adipo_ref	3.90442	7.62876	3699.28	0	0	ENSMUSG00000025732	Mcrip2	No
Adipo_ref	3.85903	7.82639	3393.71	0	0	ENSMUSG00000033174	Mgll	No
Adipo_ref	3.84085	7.88436	3175.98	0	0	ENSMUSG00000035828	Pim3	No
Adipo_ref	3.81129	7.73527	3440.18	0	0	ENSMUSG00000031373	Car5b	No
Adipo_ref	3.75056	8.48335	4333.7	0	0	ENSMUSG00000018846	Pank3	No
Adipo_ref	3.74746	7.9972	3799.06	0	0	ENSMUSG00000024892	Pcx	No
Adipo_ref	3.71208	7.51875	3584.9	0	0	ENSMUSG00000025006	Sorbs1	No
Adipo_ref	-3.67093	9.05578	2172.75	0	0	ENSMUSG00000021186	Fbln5	No
Adipo_ref	-3.65622	9.31953	2657.74	0	0	ENSMUSG00000040212	Emp3	No
Adipo_ref	3.63008	7.28078	3360.28	0	0	ENSMUSG00000044405	Adig	No
Adipo_ref	3.56526	8.85517	3960.83	0	0	ENSMUSG00000063694	Cycs	No
Adipo_ref	3.55276	8.34077	3853.32	0	0	ENSMUSG00000020190	Mknk2	No
Adipo_ref	3.5284	8.01316	3946.07	0	0	ENSMUSG00000032540	Abhd5	No
Adipo_ref	3.51712	7.42524	2328.76	0	0	ENSMUSG00000089665	Fcor	No
Adipo_ref	-3.47829	11.5363	2886.02	0	0	ENSMUSG00000001020	S100a4	No
Adipo_ref	-3.47299	8.97907	2051.1	0	0	ENSMUSG00000029718	Pcolce	No
Adipo_ref	3.47222	7.257	2157.24	0	0	ENSMUSG00000026822	Lcn2	No
Adipo_ref	3.47104	8.17141	2860.34	0	0	ENSMUSG00000014905	Dnajb9	No
Adipo_ref	3.42777	7.77847	2970.47	0	0	ENSMUSG00000022555	Dgat1	No
Adipo_ref	3.39562	8.49468	3833.29	0	0	ENSMUSG00000062908	Acadm	No
Adipo_ref	3.37441	7.77617	2597.85	0	0	ENSMUSG00000021215	Net1	No
Adipo_ref	3.28523	9.05785	4951.2	0	0	ENSMUSG00000025950	Idh1	No
Adipo_ref	3.26927	7.29962	2364.44	0	0	ENSMUSG00000006641	Slc5a6	No
Adipo_ref	3.24396	7.27406	2663.25	0	0	ENSMUSG00000030924	Rexo5	No
Adipo_ref	3.23904	7.75274	2784.01	0	0	ENSMUSG00000021238	Aldh6a1	No
Adipo_ref	3.19275	8.22514	2665.1	0	0	ENSMUSG00000030042	Pole4	No
Adipo_ref	3.19202	8.51057	2601.01	0	0	ENSMUSG00000033022	Cdo1	No
Adipo_ref	3.17838	7.33428	2222.7	0	0	ENSMUSG00000022797	Tfrc	No
Adipo_ref	3.12839	9.04899	4100.41	0	0	ENSMUSG00000028494	Plin2	No
Adipo_ref	3.1179	8.40347	3466.48	0	0	ENSMUSG00000028603	Scp2	No
Adipo_ref	3.10305	8.24564	2466.65	0	0	ENSMUSG00000002997	Prkar2b	No
Adipo_ref	3.06798	7.76202	2100.2	0	0	ENSMUSG00000032279	Idh3a	No
Adipo_ref	3.0115	9.2728	3394.26	0	0	ENSMUSG00000026688	Mgst3	No
Adipo_ref	2.9883	7.53621	2095.7	0	0	ENSMUSG00000037112	Sik2	No
Adipo_ref	-2.9513	10.7822	2267.33	0	0	ENSMUSG00000026193	Fn1	No
Adipo_ref	2.90488	10.993	2288.25	0	0	ENSMUSG00000031765	Mt1	No
Adipo_ref	-2.89112	11.252	3053.01	0	0	ENSMUSG00000029661	Col1a2	No
Adipo_ref	-2.86072	12.1654	3006.02	0	0	ENSMUSG00000026728	Vim	No
Adipo_ref	-2.85425	10.8434	2443.31	0	0	ENSMUSG00000017466	Timp2	No
Adipo_ref	2.81203	9.54646	4358.55	0	0	ENSMUSG00000023861	Mpc1	No
Adipo_ref	2.70164	8.37339	2267.08	0	0	ENSMUSG00000020572	Nampt	No
Adipo_ref	2.66902	9.69638	3464.73	0	0	ENSMUSG00000048126	Col6a3	No
Adipo_ref	2.63997	9.09683	2961.24	0	0	ENSMUSG00000036478	Btg1	No
Adipo_ref	2.5684	10.2254	4445.98	0	0	ENSMUSG00000026568	Mpc2	No
Adipo_ref	2.56092	8.84695	2548.08	0	0	ENSMUSG00000039195	1110008P14Rik	No
Adipo_ref	2.44591	8.64686	2595.28	0	0	ENSMUSG00000022477	Aco2	No
Adipo_ref	2.39723	8.26085	2136.13	0	0	ENSMUSG00000014077	Chp1	No
Adipo_ref	2.35456	8.78675	2320.72	0	0	ENSMUSG00000025980	Hspd1	No
Adipo_ref	2.33792	8.66275	2668.28	0	0	ENSMUSG00000037710	Cisd1	No
Adipo_ref	2.30531	8.31432	2089.54	0	0	ENSMUSG00000047260	Emc6	No
Adipo_ref	2.29465	8.80192	2699.52	0	0	ENSMUSG00000051223	Bzw1	No
Adipo_ref	2.215	8.65897	2311.43	0	0	ENSMUSG00000022365	Derl1	No
Adipo_ref	2.18179	8.5535	2082.23	0	0	ENSMUSG00000031819	Emc8	No
Adipo_ref	2.10697	9.08128	2650.67	0	0	ENSMUSG00000096768	Gm47283	No
Adipo_ref	2.09442	9.97536	3130.35	0	0	ENSMUSG00000073676	Hspe1	No
Adipo_ref	2.01217	9.97817	2920.8	0	0	ENSMUSG00000075706	Gpx4	No
Adipo_ref	2.00403	9.32392	2078.87	0	0	ENSMUSG00000031502	Col4a1	No
Adipo_ref	1.97693	8.94282	2279.61	0	0	ENSMUSG00000027637	Rab5if	No
Adipo_ref	1.9024	10.1102	3204.2	0	0	ENSMUSG00000044894	Uqcrq	No
Adipo_ref	1.85694	9.68268	2852.53	0	0	ENSMUSG00000018770	Atp5g3	No
Adipo_ref	1.78379	9.73469	2649.82	0	0	ENSMUSG00000093904	Tomm20	No
Adipo_ref	1.76075	9.76375	2769.3	0	0	ENSMUSG00000059534	Uqcr10	No
Adipo_ref	1.72937	10.4759	3380.2	0	0	ENSMUSG00000020163	Uqcr11	No
Adipo_ref	1.67921	10.957	3833.91	0	0	ENSMUSG00000070493	Chchd2	No
Adipo_ref	1.64248	9.8629	2209.95	0	0	ENSMUSG00000022283	Pabpc1	No
Adipo_ref	1.5808	12.3615	2414.91	0	0	ENSMUSG00000050708	Ftl1	No
Adipo_ref	1.57318	11.4492	3934.29	0	0	ENSMUSG00000035885	Cox8a	No
Adipo_ref	1.53383	9.64323	2205.75	0	0	ENSMUSG00000067847	Romo1	No
Adipo_ref	1.34793	12.4521	2771.09	0	0	ENSMUSG00000064341	mt-Nd1	No
Adipo_ref	1.22373	12.0245	2297.62	0	0	ENSMUSG00000064345	mt-Nd2	No
Adipo_ref	1.21819	10.7528	2209.84	0	0	ENSMUSG00000031818	Cox4i1	No
Adipo_ref	3.479	8.96882	1999.26	4.10074486048235e-322	2.39725592018631e-319	ENSMUSG00000031762	Mt2	No
Adipo_ref	3.11293	7.43417	1990.73	4.41694687382074e-321	2.5552037665053e-318	ENSMUSG00000032902	Slc16a1	No
Adipo_ref	1.38319	10.0009	1974.69	3.95593421968628e-319	2.26491510103876e-316	ENSMUSG00000032330	Cox7a2	No
Adipo_ref	2.89003	7.53087	1958	4.31974341052665e-317	2.44797214311499e-314	ENSMUSG00000020741	Cluh	No
Adipo_ref	2.54175	7.88918	1943.62	2.50374923559063e-315	1.40452744997544e-312	ENSMUSG00000038150	Ormdl3	No
Adipo_ref	-2.64114	11.145	1938.86	9.60776865486488e-315	5.33577040016576e-312	ENSMUSG00000069662	Marcks	No
Adipo_ref	2.9036	7.43363	1898.28	9.81808687226247e-310	5.39859e-307	ENSMUSG00000038344	Txlng	No
Adipo_ref	2.87301	7.50059	1880.8	1.46075e-307	7.95338e-305	ENSMUSG00000037316	Bag4	No
Adipo_ref	3.18715	7.22255	2700.81	7.22258e-303	3.8943e-300	ENSMUSG00000051225	Fam83a	No
Adipo_ref	3.2413	7.56291	1837.3	4.04891e-302	2.16212e-299	ENSMUSG00000033096	Apmap	No
Adipo_ref	-2.81187	10.7348	1827.56	6.8171e-301	3.60566e-298	ENSMUSG00000052957	Gas1	No
Adipo_ref	2.1675	8.35444	1793.33	1.46151e-296	7.65722e-294	ENSMUSG00000074364	Ehd2	No
Adipo_ref	-3.2191	10.9083	1787.37	8.36945e-296	4.34398e-293	ENSMUSG00000001506	Col1a1	No
Adipo_ref	2.46776	8.25206	1781.48	4.70699e-295	2.42044e-292	ENSMUSG00000002107	Celf2	No
Adipo_ref	3.32024	7.30849	1781.17	5.15645e-295	2.62723e-292	ENSMUSG00000073490	Ifi207	No
Adipo_ref	2.23192	8.28557	1780.69	5.93375e-295	2.99579e-292	ENSMUSG00000020869	Lrrc59	No
Adipo_ref	3.42595	8.57495	1759.87	2.70702e-292	1.35439e-289	ENSMUSG00000037071	Scd1	No
Adipo_ref	3.06351	7.43576	1759.12	3.37326e-292	1.67265e-289	ENSMUSG00000020085	Aifm2	No
Adipo_ref	2.56989	7.94389	1753.46	1.7942e-291	8.81793e-289	ENSMUSG00000048546	Tob2	No
Adipo_ref	-2.94296	10.9622	1749.82	5.25083e-291	2.55798e-288	ENSMUSG00000026043	Col3a1	No
Adipo_ref	1.40831	10.5137	1748.84	7.01774e-291	3.38902e-288	ENSMUSG00000029632	Ndufa4	No
Adipo_ref	1.73499	9.10975	1744.16	2.80331e-290	1.34211e-287	ENSMUSG00000031996	Aplp2	No
Adipo_ref	3.15213	7.1952	2636.58	1.84938e-286	8.77837e-284	ENSMUSG00000007480	Mc5r	No
Adipo_ref	2.76203	7.7256	1713.53	2.50231e-286	1.1777e-283	ENSMUSG00000078566	Bnip3	No
Adipo_ref	3.34861	7.30329	1697.65	2.86683e-284	1.33792e-281	ENSMUSG00000048040	Arxes2	No
Adipo_ref	2.36773	7.96484	1697.33	3.14939e-284	1.45754e-281	ENSMUSG00000036257	Pnpla8	No
Adipo_ref	1.3275	9.69571	1676.24	1.76161e-281	8.08535e-279	ENSMUSG00000113902	Ndufb1-ps	No
Adipo_ref	3.31564	7.23217	1784.25	3.05491e-281	1.39063e-278	ENSMUSG00000039956	Mrap	No
Adipo_ref	3.20242	7.19933	1776.41	2.49431e-280	1.12621e-277	ENSMUSG00000022040	Ephx2	No
Adipo_ref	2.73081	7.47679	1654.71	1.15947e-278	5.19294e-276	ENSMUSG00000032058	Ppp2r1b	No
Adipo_ref	-2.03613	10.762	1648.92	6.67778e-278	2.96686e-275	ENSMUSG00000018593	Sparc	No
Adipo_ref	-2.74055	8.87223	1640.5	8.55473e-277	3.7706e-274	ENSMUSG00000022090	Pdlim2	No
Adipo_ref	-2.78382	10.2368	1633.59	6.97212e-276	3.04885e-273	ENSMUSG00000032366	Tpm1	No
Adipo_ref	1.16195	10.6617	1624.29	1.1784e-274	5.11279e-272	ENSMUSG00000014313	Cox6c	No
Adipo_ref	2.88665	7.36417	1601.46	1.25686e-271	5.41091e-269	ENSMUSG00000054555	Adam12	No
Adipo_ref	2.59622	8.18237	1600.88	1.49672e-271	6.39399e-269	ENSMUSG00000002831	Plin4	No
Adipo_ref	-3.43569	9.02289	1586.3	1.31406e-269	5.57081e-267	ENSMUSG00000000753	Serpinf1	No
Adipo_ref	-3.1503	9.02824	1581.28	6.13972e-269	2.58315e-266	ENSMUSG00000072235	Tuba1a	No
Adipo_ref	1.73369	9.46006	1578.9	1.27683e-268	5.33157e-266	ENSMUSG00000024646	Cyb5a	No
Adipo_ref	1.41128	9.51216	1576.56	2.62668e-268	1.08862e-265	ENSMUSG00000071528	Usmg5	No
Adipo_ref	1.96312	8.71976	1570.08	1.93346e-267	7.95382e-265	ENSMUSG00000031503	Col4a2	No
Adipo_ref	0.968447	13.7798	1566.47	5.89565e-267	2.40751e-264	ENSMUSG00000064370	mt-Cytb	No
Adipo_ref	1.20396	10.0927	1565.97	6.88713e-267	2.79185e-264	ENSMUSG00000036751	Cox6b1	No
Adipo_ref	1.17339	11.3681	1564.44	1.10482e-266	4.44619e-264	ENSMUSG00000025508	Rplp2	No
Adipo_ref	2.47946	7.77813	1556.71	1.20463e-265	4.81298e-263	ENSMUSG00000049940	Pgrmc2	No
Adipo_ref	3.7071	8.13369	1551.1	6.85255e-265	2.71831e-262	ENSMUSG00000015568	Lpl	No
Adipo_ref	-3.72493	9.35388	1515.2	4.8821e-260	1.92292e-257	ENSMUSG00000051920	Rspo2	No
Adipo_ref	2.9459	7.23285	2175.24	5.98259e-260	2.33978e-257	ENSMUSG00000025762	Larp1b	No
Adipo_ref	3.42566	7.46981	1514.14	6.79549e-260	2.63912e-257	ENSMUSG00000052974	Cyp2f2	No
Adipo_ref	2.29063	8.19451	1507.47	5.48675e-259	2.11606e-256	ENSMUSG00000060002	Chpt1	No
Adipo_ref	3.10053	7.21916	1504.12	1.56874e-258	6.00839e-256	ENSMUSG00000031980	Agt	No
Adipo_ref	1.36652	10.0225	1503.46	1.9274e-258	7.33151e-256	ENSMUSG00000017778	Cox7c	No
Adipo_ref	2.70502	7.61992	1502.23	2.83557e-258	1.07127e-255	ENSMUSG00000025792	Slc25a10	No
Adipo_ref	1.15092	14.0737	1499.77	6.13267e-258	2.30124e-255	ENSMUSG00000024661	Fth1	No
Adipo_ref	2.94169	7.42751	1492.2	6.62701e-257	2.47005e-254	ENSMUSG00000047446	Arl4a	No
Adipo_ref	4.02499	7.4336	1491.22	9.01301e-257	3.33698e-254	ENSMUSG00000044258	Ctla2a	No
Adipo_ref	-1.83663	9.29761	1489.4	1.59781e-256	5.87654e-254	ENSMUSG00000001911	Nfix	No
Adipo_ref	1.87092	8.54608	1487.63	2.78962e-256	1.01924e-253	ENSMUSG00000051391	Ywhag	No
Adipo_ref	1.3938	10.7609	1480.19	2.91229e-255	1.0571e-252	ENSMUSG00000028691	Prdx1	No
Adipo_ref	2.17229	8.15888	1477.35	7.12809e-255	2.57055e-252	ENSMUSG00000016308	Ube2a	No
Adipo_ref	2.04101	8.18977	1463.66	5.41486e-253	1.94013e-250	ENSMUSG00000037296	Lsm1	No
Adipo_ref	1.50436	9.93145	1422.56	2.60869e-247	9.28694e-245	ENSMUSG00000006057	Atp5g1	No
Adipo_ref	-2.81236	10.1236	1411.66	8.55976e-246	3.02787e-243	ENSMUSG00000025492	Ifitm3	No
Adipo_ref	2.23403	8.21117	1398.46	5.96275e-244	2.09587e-241	ENSMUSG00000027187	Cat	No
Adipo_ref	1.33147	10.0014	1395.16	1.726e-243	6.02863e-241	ENSMUSG00000064367	mt-Nd5	No
Adipo_ref	2.80972	7.60951	1383.42	7.6314e-242	2.64886e-239	ENSMUSG00000030917	Tmem159	No
Adipo_ref	-1.76866	9.45998	1380.91	1.7204e-241	5.93444e-239	ENSMUSG00000070436	Serpinh1	No
Adipo_ref	2.49345	7.62437	1355.96	5.64282e-238	1.93444e-235	ENSMUSG00000027999	Pla2g12a	No
Adipo_ref	0.943663	12.323	1346.2	1.3591e-236	4.63062e-234	ENSMUSG00000064363	mt-Nd4	No
Adipo_ref	2.44012	7.76613	1335.28	4.82768e-235	1.63482e-232	ENSMUSG00000042688	Mapk6	No
Adipo_ref	2.50146	7.59543	1333.83	7.74055e-235	2.60533e-232	ENSMUSG00000027222	Pex16	No
Adipo_ref	1.86021	9.20236	1333.64	8.25456e-235	2.7616e-232	ENSMUSG00000056501	Cebpb	No
Adipo_ref	1.77725	8.64832	1331.04	1.93472e-234	6.43394e-232	ENSMUSG00000039640	Mrpl12	No
Adipo_ref	2.65706	7.28223	1328.17	4.9527e-234	1.63722e-231	ENSMUSG00000030711	Sult1a1	No
Adipo_ref	1.61865	8.63395	1326.58	8.32929e-234	2.73713e-231	ENSMUSG00000021102	Glrx5	No
Adipo_ref	2.1575	8.01798	1323.67	2.16513e-233	7.07308e-231	ENSMUSG00000024856	Cdk2ap2	No
Adipo_ref	2.06406	8.12172	1319.68	8.04675e-233	2.61336e-230	ENSMUSG00000008090	Fgfrl1	No
Adipo_ref	1.33087	9.14557	1319.08	9.7738e-233	3.1558e-230	ENSMUSG00000020219	Timm13	No
Adipo_ref	-3.03068	9.04041	1311.93	1.02958e-231	3.30514e-229	ENSMUSG00000020473	Aebp1	No
Adipo_ref	2.52602	7.61139	1307.2	4.88293e-231	1.5585e-228	ENSMUSG00000026853	Crat	No
Adipo_ref	2.2387	7.7992	1300.25	4.84774e-230	1.53842e-227	ENSMUSG00000033684	Qsox1	No
Adipo_ref	1.75935	8.47	1291.29	9.36577e-229	2.95533e-226	ENSMUSG00000041028	Ghitm	No
Adipo_ref	2.09275	9.00818	1281.7	2.24848e-227	7.05491e-225	ENSMUSG00000042745	Id1	No
Adipo_ref	2.58797	7.38136	1274.93	2.1365e-226	6.66588e-224	ENSMUSG00000025764	Jade1	No
Adipo_ref	-1.72011	9.81094	1270.11	1.06016e-225	3.28923e-223	ENSMUSG00000069833	Ahnak	No
Adipo_ref	-3.1449	9.60308	1268.52	1.79931e-225	5.55149e-223	ENSMUSG00000020044	Timp3	No
Adipo_ref	1.39769	8.91153	1264.79	6.23665e-225	1.91358e-222	ENSMUSG00000021282	Eif5	No
Adipo_ref	1.97743	8.05276	1258.16	5.70863e-224	1.74195e-221	ENSMUSG00000029203	Ube2k	No
Adipo_ref	-3.06731	9.84347	1246.55	2.77402e-222	8.41846e-220	ENSMUSG00000021388	Aspn	No
Adipo_ref	-3.50352	8.25936	1243.02	9.03233e-222	2.72619e-219	ENSMUSG00000037206	Islr	No
Adipo_ref	2.38364	7.64377	1239.29	3.15729e-221	9.478e-219	ENSMUSG00000000168	Dlat	No
Adipo_ref	-2.98968	8.23238	1233.16	2.47493e-220	7.38966e-218	ENSMUSG00000019539	Rcn3	No
Adipo_ref	1.33511	8.96151	1232.11	3.52817e-220	1.04781e-217	ENSMUSG00000050608	Minos1	No
Adipo_ref	2.61957	7.63477	1231.48	4.36204e-220	1.28856e-217	ENSMUSG00000039886	Tmem120a	No
Adipo_ref	2.33003	7.64817	1224.37	4.77344e-219	1.40263e-216	ENSMUSG00000031400	G6pdx	No
Adipo_ref	-2.64891	8.27239	1221.31	1.34089e-218	3.91935e-216	ENSMUSG00000050288	Fzd2	No
Adipo_ref	-3.37388	8.39209	1220.35	1.85143e-218	5.3833e-216	ENSMUSG00000064080	Fbln2	No
Adipo_ref	-2.21993	10.1552	1219.92	2.14434e-218	6.20252e-216	ENSMUSG00000079523	Tmsb10	No
Adipo_ref	1.3739	9.2585	1216.03	7.95358e-218	2.28865e-215	ENSMUSG00000018326	Ywhab	No
Adipo_ref	1.36423	9.22804	1215.49	9.56374e-218	2.73779e-215	ENSMUSG00000050856	Atp5k	No
Adipo_ref	-2.56086	8.59331	1209.56	7.09796e-217	2.0215e-214	ENSMUSG00000026674	Ddr2	No
Adipo_ref	1.12194	10.2324	1201.8	9.8261e-216	2.7842e-213	ENSMUSG00000022354	Ndufb9	No
Adipo_ref	-1.94741	9.63124	1201.34	1.14855e-215	3.23786e-213	ENSMUSG00000029761	Cald1	No
Adipo_ref	1.49445	8.93282	1198.7	2.80969e-215	7.88074e-213	ENSMUSG00000024845	Tmem134	No
Adipo_ref	2.21787	7.63138	1196.45	6.0427e-215	1.68637e-212	ENSMUSG00000020283	Pex13	No
Adipo_ref	1.30712	9.38126	1192.06	2.67636e-214	7.43172e-212	ENSMUSG00000031231	Cox7b	No
Adipo_ref	1.1677	10.3293	1190.64	4.34504e-214	1.20053e-211	ENSMUSG00000064351	mt-Co1	No
Adipo_ref	2.58498	7.57537	1178.71	2.52383e-212	6.93878e-210	ENSMUSG00000005667	Mthfd2	No
Adipo_ref	-1.57973	9.29507	1168.55	8.13671e-211	2.22601e-208	ENSMUSG00000054452	Aes	No
Adipo_ref	1.23195	11.5137	1168.48	8.32676e-211	2.26684e-208	ENSMUSG00000064337	mt-Rnr1	No
Adipo_ref	1.64032	8.97173	1151.93	2.42412e-208	6.56711e-206	ENSMUSG00000016319	Slc25a5	No
Adipo_ref	2.60724	7.79323	1146.12	1.79098e-207	4.82834e-205	ENSMUSG00000021728	Emb	No
Adipo_ref	1.52895	8.56227	1145.63	2.11783e-207	5.68193e-205	ENSMUSG00000029066	Mrpl20	No
Adipo_ref	2.21687	7.63238	1142.97	5.29281e-207	1.41318e-204	ENSMUSG00000015846	Rxra	No
Adipo_ref	1.18633	10.4074	1138.45	2.51535e-206	6.68386e-204	ENSMUSG00000030122	Ptms	No
Adipo_ref	-2.01354	8.81814	1133.74	1.27525e-205	3.37248e-203	ENSMUSG00000027712	Anxa5	No
Adipo_ref	1.08207	9.44005	1129.03	6.49673e-205	1.70996e-202	ENSMUSG00000019362	D8Ertd738e	No
Adipo_ref	1.33326	8.82905	1126.82	1.3962e-204	3.65751e-202	ENSMUSG00000039016	Timm8b	No
Adipo_ref	2.29721	7.56075	1122.71	5.8e-204	1.51225e-201	ENSMUSG00000031545	Gpat4	No
Adipo_ref	3.20209	7.3364	1119.37	1.84509e-203	4.78827e-201	ENSMUSG00000079034	Gm8300	No
Adipo_ref	2.01763	7.86506	1116.9	4.34072e-203	1.12124e-200	ENSMUSG00000020664	Dld	No
Adipo_ref	1.25785	9.02203	1111.44	2.8923e-202	7.43642e-200	ENSMUSG00000037152	Ndufc1	No
Adipo_ref	2.15204	7.62148	1103.73	4.22289e-201	1.08075e-198	ENSMUSG00000002308	Cd320	No
Adipo_ref	-2.52092	8.64661	1101.83	8.18706e-201	2.08567e-198	ENSMUSG00000027797	Dclk1	No
Adipo_ref	2.20265	7.61094	1093.06	1.74447e-199	4.42378e-197	ENSMUSG00000020009	Ifngr1	No
Adipo_ref	2.5186	7.25416	1360.72	3.46826e-199	8.75516e-197	ENSMUSG00000021236	Entpd5	No
Adipo_ref	1.5869	8.66441	1089.67	5.71728e-199	1.43672e-196	ENSMUSG00000037242	Clic4	No
Adipo_ref	1.93618	8.2917	1089.61	5.83167e-199	1.45886e-196	ENSMUSG00000038412	Higd1a	No
Adipo_ref	-3.21547	7.94258	1085.54	2.41732e-198	6.02009e-196	ENSMUSG00000007039	Ddah2	No
Adipo_ref	2.5317	7.60667	1084.15	3.93528e-198	9.75669e-196	ENSMUSG00000000628	Hk2	No
Adipo_ref	1.50858	9.47658	1083.12	5.64703e-198	1.39384e-195	ENSMUSG00000030695	Aldoa	No
Adipo_ref	2.20482	8.11799	1074.29	1.25063e-196	3.07322e-194	ENSMUSG00000025153	Fasn	No
Adipo_ref	2.30682	7.45799	1069.41	6.94581e-196	1.69931e-193	ENSMUSG00000031985	Gnpat	No
Adipo_ref	2.34233	7.40823	1068.27	1.03575e-195	2.52288e-193	ENSMUSG00000022807	Osbpl11	No
Adipo_ref	1.62262	8.37865	1067.38	1.41528e-195	3.43228e-193	ENSMUSG00000030869	Ndufab1	No
Adipo_ref	2.28594	7.3373	1058.87	2.83225e-194	6.83877e-192	ENSMUSG00000046985	Tapt1	No
Adipo_ref	2.23416	8.25019	1055.56	9.10794e-194	2.18969e-191	ENSMUSG00000060639	Hist1h4i	No
Adipo_ref	-2.59828	8.12543	1054.46	1.34566e-193	3.22123e-191	ENSMUSG00000022048	Dpysl2	No
Adipo_ref	1.59263	8.42781	1052.8	2.41494e-193	5.75606e-191	ENSMUSG00000006818	Sod2	No
Adipo_ref	2.50199	7.34689	1051.35	4.02763e-193	9.55891e-191	ENSMUSG00000003948	Mmd	No
Adipo_ref	2.44342	7.35061	1047.18	1.76164e-192	4.16316e-190	ENSMUSG00000001918	Slc1a5	No
Adipo_ref	0.932316	9.8732	1043.06	7.55714e-192	1.77836e-189	ENSMUSG00000041881	Ndufa7	No
Adipo_ref	1.90445	8.26048	1041.45	1.33869e-191	3.13693e-189	ENSMUSG00000037573	Tob1	No
Adipo_ref	2.43351	7.25815	1201.49	5.5091e-191	1.28552e-188	ENSMUSG00000026858	Miga2	No
Adipo_ref	-1.7999	9.17368	1034.2	1.75352e-190	4.07463e-188	ENSMUSG00000001525	Tubb5	No
Adipo_ref	-2.75771	8.13516	1019.22	3.6118e-188	8.3577e-186	ENSMUSG00000024620	Pdgfrb	No
Adipo_ref	-1.44334	11.9698	1019.1	3.78042e-188	8.71159e-186	ENSMUSG00000068220	Lgals1	No
Adipo_ref	-2.54211	8.61666	1012.48	4.01076e-187	9.20419e-185	ENSMUSG00000024659	Anxa1	No
Adipo_ref	2.60653	7.18775	1723.87	9.13105e-187	2.08684e-184	ENSMUSG00000033871	Ppargc1b	No
Adipo_ref	1.59348	8.33271	1006.11	3.90686e-186	8.89226e-184	ENSMUSG00000045160	Bola3	No
Adipo_ref	-1.8978	11.6988	1003.5	9.95756e-186	2.25715e-183	ENSMUSG00000027447	Cst3	No
Adipo_ref	-3.30369	8.28886	1001.19	2.27955e-185	5.14622e-183	ENSMUSG00000056481	Cd248	No
Adipo_ref	1.25997	9.00188	999.713	3.86635e-185	8.69318e-183	ENSMUSG00000016427	Ndufa1	No
Adipo_ref	2.33688	7.27939	1054.98	8.3509e-184	1.87006e-181	ENSMUSG00000020023	Tmcc3	No
Adipo_ref	2.31318	7.42322	989.581	1.46992e-183	3.27846e-181	ENSMUSG00000019883	Echdc1	No
Adipo_ref	1.78542	8.01751	988.428	2.2251e-183	4.94293e-181	ENSMUSG00000025372	Baiap2	No
Adipo_ref	-4.14272	8.73453	988.15	2.45885e-183	5.44043e-181	ENSMUSG00000032060	Cryab	No
Adipo_ref	1.40864	9.02349	981.101	3.11288e-182	6.8602e-180	ENSMUSG00000005873	Reep5	No
Adipo_ref	1.90696	7.91527	970.476	1.44169e-180	3.16466e-178	ENSMUSG00000020777	Acox1	No
Adipo_ref	2.04769	7.71857	968.475	2.97321e-180	6.5008e-178	ENSMUSG00000032905	Atg12	No
Adipo_ref	1.44104	8.71055	964.07	1.46418e-179	3.18881e-177	ENSMUSG00000021361	Tmem14c	No
Adipo_ref	-1.03903	10.4232	962.341	2.73946e-179	5.94292e-177	ENSMUSG00000020585	Laptm4a	No
Adipo_ref	-3.93749	9.13634	959.493	7.69278e-179	1.66236e-176	ENSMUSG00000075602	Ly6a	No
Adipo_ref	-1.40866	11.0125	955.28	3.54925e-178	7.63996e-176	ENSMUSG00000031375	Bgn	No
Adipo_ref	-1.22994	9.56094	954.85	4.1497e-178	8.89799e-176	ENSMUSG00000037499	Nenf	No
Adipo_ref	1.86802	7.88094	952.331	1.03593e-177	2.21275e-175	ENSMUSG00000024997	Prdx3	No
Adipo_ref	2.16704	7.57821	951.449	1.42777e-177	3.03803e-175	ENSMUSG00000048007	Timm8a1	No
Adipo_ref	-3.24872	8.09582	951.13	1.60323e-177	3.39836e-175	ENSMUSG00000025268	Maged2	No
Adipo_ref	-2.67205	8.9427	944.645	1.6977e-176	3.58492e-174	ENSMUSG00000026249	Serpine2	No
Adipo_ref	1.43426	9.82099	943.217	2.85678e-176	6.00963e-174	ENSMUSG00000092274	Neat1	No
Adipo_ref	1.86226	7.81063	942.917	3.18657e-176	6.67809e-174	ENSMUSG00000021748	Pdhb	No
Adipo_ref	1.66423	8.00437	940.85	6.76965e-176	1.41338e-173	ENSMUSG00000015536	Mocs2	No
Adipo_ref	2.52296	7.19631	1278.05	1.86363e-175	3.87634e-173	ENSMUSG00000045730	Adrb2	No
Adipo_ref	0.912746	9.90004	937.529	2.27342e-175	4.71108e-173	ENSMUSG00000022890	Atp5j	No
Adipo_ref	-1.78437	9.05859	937.21	2.55422e-175	5.27328e-173	ENSMUSG00000022892	App	No
Adipo_ref	1.184	8.98661	932.452	1.45252e-174	2.98767e-172	ENSMUSG00000034345	Gtf2h5	No
Adipo_ref	2.66314	7.23028	930.507	2.95766e-174	6.06112e-172	ENSMUSG00000023019	Gpd1	No
Adipo_ref	2.53837	7.17386	1693.43	6.7127e-174	1.37058e-171	ENSMUSG00000005057	Sh2b2	No
Adipo_ref	-2.86661	8.38521	927.722	8.19521e-174	1.66714e-171	ENSMUSG00000027800	Tm4sf1	No
Adipo_ref	-2.87271	8.19734	925.809	1.65105e-173	3.34646e-171	ENSMUSG00000030208	Emp1	No
Adipo_ref	1.10503	9.47528	920.023	1.37642e-172	2.77966e-170	ENSMUSG00000000088	Cox5a	No
Adipo_ref	1.37363	8.5543	916.663	4.72511e-172	9.50774e-170	ENSMUSG00000021967	Mrpl57	No
Adipo_ref	2.23731	7.44413	916.407	5.19008e-172	1.04056e-169	ENSMUSG00000090946	Ccdc71l	No
Adipo_ref	-1.66353	8.94186	913.229	1.66855e-171	3.33326e-169	ENSMUSG00000042712	Tceal9	No
Adipo_ref	1.54617	10.2724	912.226	2.41272e-171	4.80261e-169	ENSMUSG00000041736	Tspo	No
Adipo_ref	2.11565	7.4866	909.948	5.57592e-171	1.10594e-168	ENSMUSG00000039087	Rreb1	No
Adipo_ref	-2.36834	8.23595	907.748	1.25333e-170	2.47705e-168	ENSMUSG00000020814	Mxra7	No
Adipo_ref	2.47905	7.17288	1589.9	4.39257e-170	8.65056e-168	ENSMUSG00000074280	Gm6166	No
Adipo_ref	0.898898	9.82511	899.846	2.3068e-169	4.52688e-167	ENSMUSG00000010376	Nedd8	No
Adipo_ref	1.57984	14.9024	888.336	1.62509e-167	3.17786e-165	ENSMUSG00000092341	Malat1	No
Adipo_ref	2.32446	7.29615	887.168	2.50439e-167	4.88014e-165	ENSMUSG00000049580	Tsku	No
Adipo_ref	-2.37149	9.7446	885.083	5.42167e-167	1.05279e-164	ENSMUSG00000024529	Lox	No
Adipo_ref	-2.41035	8.58037	884.551	6.60375e-167	1.27786e-164	ENSMUSG00000031673	Cdh11	No
Adipo_ref	-3.95473	10.128	880.186	3.3341e-166	6.42926e-164	ENSMUSG00000035783	Acta2	No
Adipo_ref	0.874942	9.85088	879.264	4.69426e-166	9.02077e-164	ENSMUSG00000018585	Atox1	No
Adipo_ref	-2.66772	8.31716	877.754	8.22659e-166	1.57542e-163	ENSMUSG00000027208	Fgf7	No
Adipo_ref	2.17605	7.40455	876.66	1.23519e-165	2.35729e-163	ENSMUSG00000005069	Pex5	No
Adipo_ref	-2.40567	8.46925	875.391	1.97921e-165	3.76429e-163	ENSMUSG00000026566	Mpzl1	No
Adipo_ref	1.71409	8.2586	874.917	2.36007e-165	4.47335e-163	ENSMUSG00000025503	Taldo1	No
Adipo_ref	1.9464	7.73883	873.991	3.33053e-165	6.29131e-163	ENSMUSG00000000876	Pxmp4	No
Adipo_ref	2.00611	7.51881	873.599	3.85274e-165	7.25307e-163	ENSMUSG00000066735	Vkorc1l1	No
Adipo_ref	1.36137	8.38341	872.147	6.61259e-165	1.24066e-162	ENSMUSG00000027282	Mtch2	No
Adipo_ref	2.07242	7.49793	864.02	1.36498e-163	2.55238e-161	ENSMUSG00000029413	Naaa	No
Adipo_ref	1.55739	8.15491	863.96	1.39605e-163	2.60172e-161	ENSMUSG00000029198	Grpel1	No
Adipo_ref	-2.64394	8.24478	863.063	1.95089e-163	3.62357e-161	ENSMUSG00000043556	Fbxl7	No
Adipo_ref	-3.60957	8.99145	862.854	2.10841e-163	3.90308e-161	ENSMUSG00000025784	Clec3b	No
Adipo_ref	-1.95698	8.57883	862.708	2.22668e-163	4.10833e-161	ENSMUSG00000075702	Selenom	No
Adipo_ref	1.52029	8.24886	861.938	2.96779e-163	5.45758e-161	ENSMUSG00000030335	Mrpl51	No
Adipo_ref	-2.81887	8.16196	855.575	3.19679e-162	5.8593e-160	ENSMUSG00000039405	Prss23	No
Adipo_ref	1.12637	9.40067	854.803	4.2661e-162	7.7935e-160	ENSMUSG00000025393	Atp5b	No
Adipo_ref	1.53645	8.2813	853.195	7.78405e-162	1.41736e-159	ENSMUSG00000022551	Cyc1	No
Adipo_ref	1.99346	7.56568	851.604	1.41222e-161	2.56305e-159	ENSMUSG00000038489	Polr2l	No
Adipo_ref	1.18212	8.81461	851.444	1.49903e-161	2.71174e-159	ENSMUSG00000062397	Zfp706	No
Adipo_ref	1.13201	9.23524	850.012	2.56325e-161	4.62185e-159	ENSMUSG00000026895	Ndufa8	No
Adipo_ref	-1.54995	8.82348	849.71	2.87019e-161	5.15853e-159	ENSMUSG00000053931	Cnn3	No
Adipo_ref	1.02787	9.72835	844.597	1.95067e-160	3.4946e-158	ENSMUSG00000022452	Smdt1	No
Adipo_ref	1.53881	9.13923	841.019	7.47045e-160	1.33401e-157	ENSMUSG00000018102	Hist1h2bc	No
Adipo_ref	1.79559	8.10069	839.066	1.55573e-159	2.7692e-157	ENSMUSG00000020029	Nudt4	No
Adipo_ref	-3.07849	8.00952	839.025	1.57975e-159	2.80297e-157	ENSMUSG00000003355	Fkbp11	No
Adipo_ref	2.19229	7.32376	838.119	2.22056e-159	3.92743e-157	ENSMUSG00000028121	Bcar3	No
Adipo_ref	1.43827	8.43564	825.857	2.24668e-157	3.961e-155	ENSMUSG00000034158	Lrrc58	No
Adipo_ref	0.995014	13.5319	824.529	3.7085e-157	6.51757e-155	ENSMUSG00000064339	mt-Rnr2	No
Adipo_ref	2.05533	7.53659	821.856	1.01729e-156	1.78221e-154	ENSMUSG00000023909	Paqr4	No
Adipo_ref	-1.35552	9.96058	818.029	4.32096e-156	7.54618e-154	ENSMUSG00000060591	Ifitm2	No
Adipo_ref	2.13759	8.70201	816.762	6.9773e-156	1.21471e-153	ENSMUSG00000030717	Nupr1	No
Adipo_ref	-3.2965	7.81627	815.394	1.17066e-155	2.03168e-153	ENSMUSG00000046718	Bst2	No
Adipo_ref	2.0204	7.57842	814.294	1.77471e-155	3.07041e-153	ENSMUSG00000035376	Hacd2	No
Adipo_ref	0.986553	9.46092	809.9	9.37754e-155	1.61736e-152	ENSMUSG00000005610	Eif4g2	No
Adipo_ref	1.64656	8.32476	809.7	1.01143e-154	1.73904e-152	ENSMUSG00000041417	Pik3r1	No
Adipo_ref	1.95619	7.65334	808.77	1.43897e-154	2.46651e-152	ENSMUSG00000006423	C330007P06Rik	No
Adipo_ref	-2.57218	9.13717	806.014	4.09359e-154	6.99513e-152	ENSMUSG00000000567	Sox9	No
Adipo_ref	-1.56035	9.12988	805.821	4.40464e-154	7.50355e-152	ENSMUSG00000007041	Clic1	No
Adipo_ref	1.76593	7.79744	802.294	1.6805e-153	2.85408e-151	ENSMUSG00000004056	Akt2	No
Adipo_ref	-1.32401	9.33059	797.426	1.06966e-152	1.81112e-150	ENSMUSG00000037706	Cd81	No
Adipo_ref	-2.65072	7.92974	796.372	1.59756e-152	2.69672e-150	ENSMUSG00000017754	Pltp	No
Adipo_ref	2.29296	7.21848	978.454	3.59105e-152	6.04342e-150	ENSMUSG00000019577	Pdk4	No
Adipo_ref	1.87115	7.61032	792.769	6.29905e-152	1.05687e-149	ENSMUSG00000051256	Jagn1	No
Adipo_ref	1.57272	8.28304	790.804	1.33226e-151	2.22857e-149	ENSMUSG00000030189	Ybx3	No
Adipo_ref	2.02908	7.3664	787.838	4.12865e-151	6.88554e-149	ENSMUSG00000034714	Ttyh2	No
Adipo_ref	-3.12123	8.54539	787.141	5.3873e-151	8.95776e-149	ENSMUSG00000042834	Nrep	No
Adipo_ref	0.987982	9.43251	784.116	1.7096e-150	2.83416e-148	ENSMUSG00000003072	Atp5d	No
Adipo_ref	1.12095	9.10898	781.834	4.08858e-150	6.75784e-148	ENSMUSG00000033379	Atp6v0b	No
Adipo_ref	-3.00322	8.02211	781.413	4.80368e-150	7.91624e-148	ENSMUSG00000070348	Ccnd1	No
Adipo_ref	1.84516	7.61101	779.79	8.9339e-150	1.46791e-147	ENSMUSG00000028792	Ak2	No
Adipo_ref	-3.62356	9.42837	779.72	9.17677e-150	1.50337e-147	ENSMUSG00000037362	Ccn3	No
Adipo_ref	-2.37051	8.37265	778.117	1.6944e-149	2.76765e-147	ENSMUSG00000036533	Cdc42ep3	No
Adipo_ref	2.06926	7.30373	855.043	3.0329e-149	4.93944e-147	ENSMUSG00000040548	Tex2	No
Adipo_ref	-1.17314	9.60846	776.224	3.49706e-149	5.67873e-147	ENSMUSG00000032383	Ppib	No
Adipo_ref	2.04268	8.25835	773.592	9.58774e-149	1.55237e-146	ENSMUSG00000021453	Gadd45g	No
Adipo_ref	0.98087	9.54845	772.974	1.21494e-148	1.96142e-146	ENSMUSG00000061518	Cox5b	No
Adipo_ref	2.37858	7.83456	770.14	3.60118e-148	5.79697e-146	ENSMUSG00000019970	Sgk1	No
Adipo_ref	-1.84741	8.89988	766.988	1.20737e-147	1.93793e-145	ENSMUSG00000060147	Serpinb6a	No
Adipo_ref	-2.29328	8.8004	766.281	1.58404e-147	2.5352e-145	ENSMUSG00000031740	Mmp2	No
Adipo_ref	0.971862	9.47609	766.198	1.63577e-147	2.61047e-145	ENSMUSG00000023020	Cox14	No
Adipo_ref	1.48161	8.14456	766.047	1.73295e-147	2.75762e-145	ENSMUSG00000022698	Naa50	No
Adipo_ref	-1.61232	9.00642	764.542	3.08998e-147	4.903e-145	ENSMUSG00000026042	Col5a2	No
Adipo_ref	1.69503	7.94351	763.735	4.21429e-147	6.66794e-145	ENSMUSG00000031924	Cyb5b	No
Adipo_ref	1.42219	8.30991	762.567	6.60169e-147	1.04157e-144	ENSMUSG00000023845	Lnpep	No
Adipo_ref	-2.19473	8.37968	757.878	4.01185e-146	6.31168e-144	ENSMUSG00000007888	Crlf1	No
Adipo_ref	-0.864663	10.0863	756.666	6.39629e-146	1.00346e-143	ENSMUSG00000027523	Gnas	No
Adipo_ref	-2.62937	8.26448	756.525	6.75462e-146	1.05669e-143	ENSMUSG00000004665	Cnn2	No
Adipo_ref	1.45986	8.53418	752.956	2.67348e-145	4.17063e-143	ENSMUSG00000024359	Hspa9	No
Adipo_ref	1.65319	7.87436	750.397	7.17493e-145	1.11615e-142	ENSMUSG00000005683	Cs	No
Adipo_ref	1.85093	7.63668	749.205	1.13662e-144	1.76322e-142	ENSMUSG00000026781	Acbd5	No
Adipo_ref	1.23113	8.54967	749.068	1.19828e-144	1.85369e-142	ENSMUSG00000028648	Ndufs5	No
Adipo_ref	1.88106	7.53551	746.943	2.72316e-144	4.20092e-142	ENSMUSG00000028261	Ndufaf4	No
Adipo_ref	1.03946	11.303	746.504	3.22589e-144	4.96268e-142	ENSMUSG00000047215	Rpl9	No
Adipo_ref	1.68364	8.45106	746.162	3.68259e-144	5.64962e-142	ENSMUSG00000054364	Rhob	No
Adipo_ref	-2.296	8.4301	746.116	3.74879e-144	5.73534e-142	ENSMUSG00000032348	Gsta4	No
Adipo_ref	1.01067	9.1402	744.959	5.86274e-144	8.94487e-142	ENSMUSG00000004980	Hnrnpa2b1	No
Adipo_ref	-3.05251	7.72214	741.59	2.15772e-143	3.28305e-141	ENSMUSG00000041731	Pgm5	No
Adipo_ref	1.81092	7.57268	738.537	7.03582e-143	1.0676e-140	ENSMUSG00000040370	Etfrf1	No
Adipo_ref	2.40825	7.71814	734.851	2.9358e-142	4.44257e-140	ENSMUSG00000037411	Serpine1	No
Adipo_ref	1.68927	7.82684	733.614	4.74379e-142	7.159e-140	ENSMUSG00000063406	Tmed5	No
Adipo_ref	1.95461	7.65593	731.843	9.43194e-142	1.41954e-139	ENSMUSG00000036078	Sigmar1	No
Adipo_ref	1.91016	7.59476	731.593	1.03946e-141	1.5602e-139	ENSMUSG00000027357	Crls1	No
Adipo_ref	-2.31281	7.81002	730.975	1.32132e-141	1.97792e-139	ENSMUSG00000057193	Slc44a2	No
Adipo_ref	-2.40953	8.22073	730.827	1.3996e-141	2.08947e-139	ENSMUSG00000027204	Fbn1	No
Adipo_ref	1.23495	8.80711	729.428	2.40934e-141	3.58726e-139	ENSMUSG00000024480	Ap3s1	No
Adipo_ref	1.42984	8.15054	727.814	4.51136e-141	6.69901e-139	ENSMUSG00000046756	Mrps7	No
Adipo_ref	-2.81008	8.29895	727.272	5.56857e-141	8.24683e-139	ENSMUSG00000015354	Pcolce2	No
Adipo_ref	2.09882	7.3062	722.313	3.83303e-140	5.66147e-138	ENSMUSG00000031700	Gpt2	No
Adipo_ref	2.04902	7.30102	720.7	7.18311e-140	1.05815e-137	ENSMUSG00000096954	Gdap10	No
Adipo_ref	2.22518	7.32977	718.478	1.7072e-139	2.50822e-137	ENSMUSG00000060981	Hist1h4h	No
Adipo_ref	-2.42879	8.12097	717.96	2.08968e-139	3.06208e-137	ENSMUSG00000021806	Nid2	No
Adipo_ref	1.92214	7.41902	717.919	2.12349e-139	3.10342e-137	ENSMUSG00000024978	Gpam	No
Adipo_ref	1.96645	7.61256	717.742	2.27495e-139	3.31606e-137	ENSMUSG00000039960	Rhou	No
Adipo_ref	1.34451	8.48262	714.23	8.95248e-139	1.30153e-136	ENSMUSG00000033499	Larp4b	No
Adipo_ref	1.01184	9.13756	710.518	3.8145e-138	5.53113e-136	ENSMUSG00000059796	Eif4a1	No
Adipo_ref	-1.82729	8.58364	709.228	6.31579e-138	9.1342e-136	ENSMUSG00000024985	Tcf7l2	No
Adipo_ref	1.8225	7.61251	709.063	6.73697e-138	9.71804e-136	ENSMUSG00000022472	Desi1	No
Adipo_ref	1.94327	7.42077	708.942	7.06247e-138	1.01612e-135	ENSMUSG00000071657	Bscl2	No
Adipo_ref	1.78543	7.86214	707.409	1.2863e-137	1.84589e-135	ENSMUSG00000043687	1190005I06Rik	No
Adipo_ref	1.14074	8.79113	706.593	1.76993e-137	2.53338e-135	ENSMUSG00000020483	Dynll2	No
Adipo_ref	-3.14057	8.37907	706.504	1.83244e-137	2.6161e-135	ENSMUSG00000022894	Adamts5	No
Adipo_ref	2.01225	7.41694	704.471	4.06116e-137	5.7831e-135	ENSMUSG00000038174	Fam126b	No
Adipo_ref	1.31542	8.38902	702.396	9.15034e-137	1.29968e-134	ENSMUSG00000038462	Uqcrfs1	No
Adipo_ref	2.19898	7.22039	796.434	1.41879e-136	2.01005e-134	ENSMUSG00000027985	Lef1	No
Adipo_ref	-3.06918	7.81259	694.384	2.11942e-135	2.99501e-133	ENSMUSG00000029484	Anxa3	No
Adipo_ref	2.02145	7.26995	692.347	4.71844e-135	6.65084e-133	ENSMUSG00000020744	Slc25a19	No
Adipo_ref	-1.79638	8.51109	691.477	6.64169e-135	9.33805e-133	ENSMUSG00000053477	Tcf4	No
Adipo_ref	1.91683	7.98802	690.509	9.71663e-135	1.36268e-132	ENSMUSG00000028211	Trp53inp1	No
Adipo_ref	1.60895	7.89785	690.144	1.12162e-134	1.56903e-132	ENSMUSG00000025144	Cenpx	No
Adipo_ref	1.17521	8.57175	688.271	2.34355e-134	3.27013e-132	ENSMUSG00000036299	BC031181	No
Adipo_ref	2.01545	7.33211	688.101	2.50568e-134	3.4876e-132	ENSMUSG00000046324	Ermp1	No
Adipo_ref	1.37196	8.54128	687.177	3.60363e-134	5.00329e-132	ENSMUSG00000024750	Zfand5	Yes
Adipo_ref	-1.55312	8.46562	686.772	4.22755e-134	5.85489e-132	ENSMUSG00000016256	Ctsz	No
Adipo_ref	1.54669	7.94046	685.15	8.00702e-134	1.10616e-131	ENSMUSG00000001056	Nhp2	No
Adipo_ref	-1.14967	9.7049	683.537	1.51134e-133	2.08273e-131	ENSMUSG00000024048	Myl12a	No
Adipo_ref	-2.02597	8.1406	682.372	2.39205e-133	3.28824e-131	ENSMUSG00000026956	Uap1l1	No
Adipo_ref	2.59043	8.19773	681.866	2.92008e-133	4.00419e-131	ENSMUSG00000009633	G0s2	No
Adipo_ref	1.68749	7.70169	681.747	3.06106e-133	4.18717e-131	ENSMUSG00000031984	2810004N23Rik	No
Adipo_ref	-3.17408	8.7507	680.746	4.5426e-133	6.19848e-131	ENSMUSG00000021876	Rnase4	No
Adipo_ref	-2.6188	7.93111	680.25	5.52297e-133	7.51774e-131	ENSMUSG00000039239	Tgfb2	No
Adipo_ref	1.7563	7.83796	678.99	9.07848e-133	1.23272e-130	ENSMUSG00000001768	Rin2	No
Adipo_ref	-1.12718	9.62664	678.885	9.46591e-133	1.28219e-130	ENSMUSG00000060802	B2m	No
Adipo_ref	1.42921	8.38099	678.066	1.30753e-132	1.76679e-130	ENSMUSG00000057561	Eif1a	No
Adipo_ref	-1.22423	9.18889	677.551	1.60237e-132	2.15993e-130	ENSMUSG00000091337	Eid1	No
Adipo_ref	-2.07065	7.93455	676.551	2.37848e-132	3.19833e-130	ENSMUSG00000010663	Fads1	No
Adipo_ref	0.812231	9.66124	674.996	4.39504e-132	5.89573e-130	ENSMUSG00000014294	Ndufa2	No
Adipo_ref	-3.19792	8.05422	673.763	7.155e-132	9.57494e-130	ENSMUSG00000027966	Col11a1	No
Adipo_ref	-1.53021	8.70743	669.024	4.66313e-131	6.22528e-129	ENSMUSG00000046432	Bex3	No
Adipo_ref	1.68538	7.59271	664.218	3.13025e-130	4.16886e-128	ENSMUSG00000078652	Psme3	No
Adipo_ref	-2.3519	7.87009	663.804	3.68866e-130	4.9008e-128	ENSMUSG00000074415	3110039I08Rik	No
Adipo_ref	1.98789	7.28861	688.002	7.36096e-130	9.75652e-128	ENSMUSG00000015217	Hmgb3	Yes
Adipo_ref	1.6629	7.73764	660.324	1.46695e-129	1.93973e-127	ENSMUSG00000061313	Ddhd2	No
Adipo_ref	-1.01669	9.24036	659.941	1.70763e-129	2.25262e-127	ENSMUSG00000032562	Gnai2	No
Adipo_ref	1.07239	8.83769	659.918	1.72339e-129	2.26801e-127	ENSMUSG00000025428	Atp5a1	No
Adipo_ref	1.75252	7.76127	659.22	2.2738e-129	2.98529e-127	ENSMUSG00000026003	Acadl	No
Adipo_ref	0.994931	9.04633	658.359	3.20091e-129	4.19259e-127	ENSMUSG00000041697	Cox6a1	No
Adipo_ref	1.62121	8.00198	654.888	1.27137e-128	1.66133e-126	ENSMUSG00000031523	Dlc1	No
Adipo_ref	1.80321	7.50193	654.541	1.45998e-128	1.90332e-126	ENSMUSG00000110841	Gpx4-ps2	No
Adipo_ref	1.25923	8.33546	654.029	1.78968e-128	2.32768e-126	ENSMUSG00000030120	Mlf2	No
Adipo_ref	1.65388	7.70235	653.071	2.61935e-128	3.39879e-126	ENSMUSG00000005312	Ubqln1	No
Adipo_ref	-2.53489	7.74973	652.621	3.13311e-128	4.05595e-126	ENSMUSG00000022150	Dab2	No
Adipo_ref	-2.53957	7.94462	651.376	5.14221e-128	6.64134e-126	ENSMUSG00000028464	Tpm2	No
Adipo_ref	1.66506	7.68387	650.044	8.74103e-128	1.12631e-125	ENSMUSG00000027076	Timm10	No
Adipo_ref	-3.24669	8.08768	649.338	1.15757e-127	1.48812e-125	ENSMUSG00000027656	Ccn5	No
Adipo_ref	2.03419	7.2539	787.312	1.4059e-127	1.80318e-125	ENSMUSG00000009112	Bcl2l13	No
Adipo_ref	1.84896	7.5164	644.484	8.01466e-127	1.02558e-124	ENSMUSG00000045414	1190002N15Rik	No
Adipo_ref	1.97273	7.4462	643.967	9.8519e-127	1.25778e-124	ENSMUSG00000081058	Hist2h3c2	No
Adipo_ref	2.23011	7.11722	2172.54	2.2245e-126	2.83349e-124	ENSMUSG00000043085	Tmem82	No
Adipo_ref	-2.56217	8.59906	641.398	2.74739e-126	3.49152e-124	ENSMUSG00000026576	Atp1b1	No
Adipo_ref	-1.03172	11.1351	641.332	2.8209e-126	3.57675e-124	ENSMUSG00000060036	Rpl3	No
Adipo_ref	1.90639	7.35977	638.786	7.79886e-126	9.866e-124	ENSMUSG00000020087	Tysnd1	No
Adipo_ref	1.05418	9.2501	636.056	2.32345e-125	2.93261e-123	ENSMUSG00000060032	H2afj	No
Adipo_ref	1.37026	8.10968	634.456	4.40746e-125	5.5504e-123	ENSMUSG00000021067	Sav1	No
Adipo_ref	1.11375	9.23614	633.322	6.93804e-125	8.71745e-123	ENSMUSG00000064356	mt-Atp8	No
Adipo_ref	2.17127	7.12027	1701.66	2.18522e-124	2.73946e-122	ENSMUSG00000085211	B430219N15Rik	No
Adipo_ref	1.13646	8.77863	628.596	4.60864e-124	5.76454e-122	ENSMUSG00000101939	Gm28438	No
Adipo_ref	1.31147	8.1274	625.639	1.50925e-123	1.88355e-121	ENSMUSG00000018677	Slc25a39	No
Adipo_ref	-2.70155	7.49475	624.201	2.68887e-123	3.34818e-121	ENSMUSG00000032246	Calml4	No
Adipo_ref	-1.15861	9.93198	623.851	3.09466e-123	3.84485e-121	ENSMUSG00000022336	Eif3e	No
Adipo_ref	-2.47165	7.67269	621.629	7.55355e-123	9.3637e-121	ENSMUSG00000001123	Lgals9	No
Adipo_ref	-2.65209	7.87983	621.333	8.50861e-123	1.05242e-120	ENSMUSG00000036570	Fxyd1	No
Adipo_ref	-1.41956	8.93584	620.954	9.91045e-123	1.22308e-120	ENSMUSG00000037060	Cavin3	No
Adipo_ref	-1.35941	8.80764	619.599	1.70843e-122	2.10376e-120	ENSMUSG00000028843	Sh3bgrl3	No
Adipo_ref	1.30293	8.27827	618.972	2.19876e-122	2.70155e-120	ENSMUSG00000031299	Pdha1	No
Adipo_ref	1.51801	8.08535	618.071	3.15919e-122	3.87304e-120	ENSMUSG00000030751	Psma1	No
Adipo_ref	1.80693	7.55152	616.363	6.28177e-122	7.68423e-120	ENSMUSG00000048490	Nrip1	No
Adipo_ref	-2.48033	7.54554	614.819	1.16942e-121	1.42736e-119	ENSMUSG00000028583	Pdpn	No
Adipo_ref	-2.86655	8.19905	613.545	1.95423e-121	2.38004e-119	ENSMUSG00000031930	Wwp2	No
Adipo_ref	1.90563	7.36483	610.935	5.59427e-121	6.79833e-119	ENSMUSG00000032786	Alas1	No
Adipo_ref	1.67406	7.55333	609.977	8.23448e-121	9.98494e-119	ENSMUSG00000032126	Hmbs	No
Adipo_ref	1.89212	7.34541	609.793	8.86937e-121	1.07314e-118	ENSMUSG00000044783	Hjurp	No
Adipo_ref	-2.38582	7.66247	608.202	1.68521e-120	2.03456e-118	ENSMUSG00000020422	Tns3	No
Adipo_ref	1.99667	7.24331	712.585	1.96219e-120	2.36382e-118	ENSMUSG00000087370	Tmem170b	No
Adipo_ref	1.78091	7.4828	607.652	2.1037e-120	2.52881e-118	ENSMUSG00000001542	Ell2	No
Adipo_ref	0.866807	9.56258	607.303	2.42235e-120	2.90556e-118	ENSMUSG00000028998	Tomm7	No
Adipo_ref	1.00294	8.97986	606.255	3.69841e-120	4.42661e-118	ENSMUSG00000027133	Nop10	No
Adipo_ref	1.53064	7.80532	605.744	4.54659e-120	5.43009e-118	ENSMUSG00000025465	Echs1	No
Adipo_ref	0.931136	9.13669	605.56	4.89591e-120	5.83475e-118	ENSMUSG00000031059	Ndufb11	No
Adipo_ref	-2.4389	7.54778	603.594	1.08353e-119	1.28854e-117	ENSMUSG00000097328	Tnfsf12	No
Adipo_ref	1.90297	7.33585	603.142	1.30084e-119	1.54366e-117	ENSMUSG00000020743	Mif4gd	No
Adipo_ref	-1.83767	8.26091	601.736	2.29653e-119	2.71941e-117	ENSMUSG00000022261	Sdc2	No
Adipo_ref	1.85325	7.64659	600.655	3.55721e-119	4.20326e-117	ENSMUSG00000027639	Samhd1	No
Adipo_ref	-3.08762	7.67522	600.447	3.86863e-119	4.56154e-117	ENSMUSG00000063727	Tnfrsf11b	No
Adipo_ref	1.76427	7.55166	600.214	4.2512e-119	5.002e-117	ENSMUSG00000049932	H2afx	No
Adipo_ref	1.76252	7.44162	598.951	7.08729e-119	8.32134e-117	ENSMUSG00000025041	Nt5c2	No
Adipo_ref	1.99171	7.56975	598.493	8.53336e-119	9.99808e-117	ENSMUSG00000027111	Itga6	No
Adipo_ref	-1.99296	7.98613	598.133	9.86991e-119	1.15397e-116	ENSMUSG00000048612	Myof	No
Adipo_ref	-1.76881	8.29081	598.004	1.03995e-118	1.21333e-116	ENSMUSG00000029672	Fam3c	No
Adipo_ref	1.91818	7.64773	594.223	4.81259e-118	5.60318e-116	ENSMUSG00000022425	Enpp2	No
Adipo_ref	1.7137	7.53362	593.738	5.85749e-118	6.80547e-116	ENSMUSG00000018761	Mpdu1	No
Adipo_ref	-3.47668	7.95201	593.395	6.73295e-118	7.80628e-116	ENSMUSG00000026051	1500015O10Rik	No
Adipo_ref	-2.49703	7.62794	591.181	1.65304e-117	1.91256e-115	ENSMUSG00000028497	Hacd4	No
Adipo_ref	-2.02288	7.8418	589.634	3.09757e-117	3.57643e-115	ENSMUSG00000004032	Gstm5	No
Adipo_ref	1.0865	8.63319	588.1	5.77404e-117	6.65285e-115	ENSMUSG00000026032	Ndufb3	No
Adipo_ref	-2.07577	8.0658	586.608	1.05869e-116	1.2173e-114	ENSMUSG00000033149	Phldb2	No
Adipo_ref	-2.6513	7.78872	585.833	1.45074e-116	1.66463e-114	ENSMUSG00000048387	Osr1	Yes
Adipo_ref	1.28504	8.17502	584.46	2.53545e-116	2.90327e-114	ENSMUSG00000046516	Cox17	No
Adipo_ref	-2.40037	7.65795	584.342	2.66039e-116	3.04008e-114	ENSMUSG00000029231	Pdgfra	No
Adipo_ref	1.89885	7.34421	583.464	3.8027e-116	4.33648e-114	ENSMUSG00000061436	Hipk2	No
Adipo_ref	1.8152	7.44689	582.19	6.38504e-116	7.26638e-114	ENSMUSG00000033083	Tbc1d4	No
Adipo_ref	-2.27491	7.86185	582.112	6.59142e-116	7.48591e-114	ENSMUSG00000052911	Lamb2	No
Adipo_ref	0.8405	9.33188	581.152	9.74191e-116	1.10414e-113	ENSMUSG00000024038	Ndufv3	No
Adipo_ref	-1.15866	10.1226	580.907	1.07632e-115	1.2174e-113	ENSMUSG00000027907	S100a11	No
Adipo_ref	1.3778	8.28363	579.108	2.23975e-115	2.52819e-113	ENSMUSG00000053617	Sh3pxd2a	No
Adipo_ref	-1.13503	9.34465	579.071	2.2738e-115	2.56141e-113	ENSMUSG00000054428	Atpif1	No
Adipo_ref	1.11065	9.31083	578.167	3.28682e-115	3.69508e-113	ENSMUSG00000037601	Nme1	No
Adipo_ref	1.13654	9.47923	578.138	3.32595e-115	3.73151e-113	ENSMUSG00000039680	Mrps6	No
Adipo_ref	1.72274	7.50244	577.651	4.05597e-115	4.54138e-113	ENSMUSG00000029191	Rfc1	No
Adipo_ref	1.12898	8.39751	577.507	4.3011e-115	4.80616e-113	ENSMUSG00000030057	Cnbp	No
Adipo_ref	1.89836	7.34849	577.035	5.21288e-115	5.8133e-113	ENSMUSG00000018189	Uchl5	No
Adipo_ref	2.06715	7.10112	2136.13	1.31368e-114	1.46205e-112	ENSMUSG00000117294	AC154912.3	No
Adipo_ref	1.19586	9.47457	574.603	1.40599e-114	1.56166e-112	ENSMUSG00000033307	Mif	No
Adipo_ref	1.74032	7.55418	574.521	1.45354e-114	1.61125e-112	ENSMUSG00000034135	Sik3	No
Adipo_ref	1.5634	7.87468	573.612	2.10662e-114	2.33054e-112	ENSMUSG00000026623	Lpgat1	No
Adipo_ref	1.59547	7.72849	572.964	2.74431e-114	3.02998e-112	ENSMUSG00000032418	Me1	No
Adipo_ref	-2.49146	7.50264	570.789	6.67004e-114	7.34975e-112	ENSMUSG00000063838	Cdc42ep5	No
Adipo_ref	-1.71693	8.04199	569.729	1.02854e-113	1.13111e-111	ENSMUSG00000046841	Ckap4	No
Adipo_ref	1.52425	7.68279	568.72	1.55376e-113	1.70533e-111	ENSMUSG00000021241	Isca2	No
Adipo_ref	1.99266	7.21132	720.946	3.12119e-113	3.41891e-111	ENSMUSG00000045636	Mtus1	No
Adipo_ref	-2.2696	9.41025	564.011	1.06659e-112	1.16602e-110	ENSMUSG00000027750	Postn	No
Adipo_ref	1.02431	8.67036	563.641	1.24095e-112	1.35397e-110	ENSMUSG00000028416	Bag1	No
Adipo_ref	-2.68306	7.43241	561.806	2.63116e-112	2.86518e-110	ENSMUSG00000032372	Plscr2	No
Adipo_ref	-2.23827	7.67538	561.145	3.45076e-112	3.75032e-110	ENSMUSG00000040562	Gstm2	No
Adipo_ref	1.75576	7.31501	581.865	3.76292e-112	4.08159e-110	ENSMUSG00000034203	Chchd4	No
Adipo_ref	1.58228	7.86327	559.972	5.58027e-112	6.04105e-110	ENSMUSG00000026796	Fam129b	No
Adipo_ref	1.7036	7.61296	559.741	6.13473e-112	6.62837e-110	ENSMUSG00000033917	Gde1	No
Adipo_ref	1.5628	7.69153	558.923	8.57796e-112	9.25021e-110	ENSMUSG00000046062	Ppp1r15b	No
Adipo_ref	-2.00144	8.37388	558.309	1.10365e-111	1.18783e-109	ENSMUSG00000030342	Cd9	No
Adipo_ref	1.19007	8.52213	557.909	1.30056e-111	1.39706e-109	ENSMUSG00000003955	Fam162a	No
Adipo_ref	1.6823	7.55701	557.758	1.38374e-111	1.48354e-109	ENSMUSG00000034659	Tmem109	No
Adipo_ref	0.884975	9.01834	557.605	1.47343e-111	1.57665e-109	ENSMUSG00000026511	Srp9	No
Adipo_ref	1.8158	7.31254	556.378	2.43755e-111	2.6033e-109	ENSMUSG00000049969	Plekhf2	No
Adipo_ref	-2.6783	7.511	556.026	2.81634e-111	3.00207e-109	ENSMUSG00000038521	C1s1	No
Adipo_ref	-2.05259	7.73934	553.146	9.18988e-111	9.77719e-109	ENSMUSG00000019467	Arhgef25	No
Adipo_ref	-0.727934	10.5588	550.643	2.57184e-110	2.73097e-108	ENSMUSG00000018567	Gabarap	No
Adipo_ref	-2.26241	7.73691	550.195	3.0912e-110	3.2762e-108	ENSMUSG00000056870	Gulp1	No
Adipo_ref	1.58065	7.61546	550.099	3.21568e-110	3.40164e-108	ENSMUSG00000029776	Hibadh	No
Adipo_ref	-1.79349	8.08541	549.407	4.27571e-110	4.51437e-108	ENSMUSG00000023942	Slc29a1	No
Adipo_ref	0.963539	8.72156	548.533	6.12657e-110	6.45627e-108	ENSMUSG00000022635	Zcrb1	No
Adipo_ref	-1.51051	10.8166	546.709	1.29796e-109	1.36522e-107	ENSMUSG00000022816	Fstl1	No
Adipo_ref	0.848221	9.12137	546.368	1.49337e-109	1.56778e-107	ENSMUSG00000033020	Polr2f	No
Adipo_ref	0.648572	10.0908	546.199	1.60142e-109	1.67805e-107	ENSMUSG00000055839	Elob	No
Adipo_ref	1.39144	8.09007	544.135	3.74662e-109	3.9185e-107	ENSMUSG00000020321	Mdh1	No
Adipo_ref	2.10698	7.12402	1363.79	6.76441e-109	7.06143e-107	ENSMUSG00000039196	Orm1	No
Adipo_ref	1.02141	8.71662	542.418	7.60363e-109	7.92262e-107	ENSMUSG00000020153	Ndufs7	No
Adipo_ref	-1.57053	8.5646	542.411	7.62757e-109	7.93267e-107	ENSMUSG00000031328	Flna	No
Adipo_ref	1.37213	7.85433	541.523	1.09978e-108	1.14163e-106	ENSMUSG00000042670	Immp1l	No
Adipo_ref	-2.027	7.74201	541.362	1.17558e-108	1.21804e-106	ENSMUSG00000016637	Ift27	No
Adipo_ref	1.79682	7.31308	540.119	1.96339e-108	2.03052e-106	ENSMUSG00000034858	Fam214a	No
Adipo_ref	1.15343	8.2217	537.994	4.71994e-108	4.86703e-106	ENSMUSG00000020107	Anapc16	No
Adipo_ref	1.68633	7.54839	537.992	4.72366e-108	4.86703e-106	ENSMUSG00000030826	Bcat2	No
Adipo_ref	0.615211	10.4086	535.556	1.29212e-107	1.32888e-105	ENSMUSG00000016252	Atp5e	No
Adipo_ref	-2.73644	7.38108	534.127	2.33244e-107	2.39436e-105	ENSMUSG00000036334	Igsf10	No
Adipo_ref	-2.1165	7.62941	534.067	2.3907e-107	2.44963e-105	ENSMUSG00000002602	Axl	No
Adipo_ref	0.784919	9.43789	533.157	3.48365e-107	3.56294e-105	ENSMUSG00000021290	Atp5mpl	No
Adipo_ref	-3.11631	7.82694	532.005	5.61017e-107	5.72732e-105	ENSMUSG00000030116	Mfap5	No
Adipo_ref	1.14274	8.85955	531.231	7.72722e-107	7.87411e-105	ENSMUSG00000042406	Atf4	Yes
Adipo_ref	-2.36025	7.98116	530.529	1.03351e-106	1.05123e-104	ENSMUSG00000027820	Mme	No
Adipo_ref	1.04102	9.06447	530.153	1.20733e-106	1.22364e-104	ENSMUSG00000029430	Ran	No
Adipo_ref	-1.69294	8.09232	530.153	1.20742e-106	1.22364e-104	ENSMUSG00000089715	Cbx6	No
Adipo_ref	1.43522	7.80174	530.068	1.25062e-106	1.2651e-104	ENSMUSG00000049327	Kmt5a	No
Adipo_ref	-1.76815	8.30772	529.734	1.43593e-106	1.44992e-104	ENSMUSG00000000957	Mmp14	No
Adipo_ref	1.11479	8.34629	528.571	2.32461e-106	2.34301e-104	ENSMUSG00000005354	Txn2	No
Adipo_ref	-3.1123	7.84222	527.765	3.24666e-106	3.26643e-104	ENSMUSG00000022548	Apod	No
Adipo_ref	1.12009	8.34448	527.472	3.66493e-106	3.68057e-104	ENSMUSG00000062580	Timm17a	No
Adipo_ref	-2.60602	7.64433	527.159	4.17317e-106	4.18341e-104	ENSMUSG00000006356	Crip2	No
Adipo_ref	2.02023	7.16895	830.181	4.50501e-106	4.50793e-104	ENSMUSG00000030545	Pex11a	No
Adipo_ref	-2.22292	9.12599	526.343	5.85314e-106	5.8464e-104	ENSMUSG00000030218	Mgp	No
Adipo_ref	1.66718	7.45914	525.168	9.52604e-106	9.49799e-104	ENSMUSG00000028601	Echdc2	No
Adipo_ref	-1.88823	7.85194	524.92	1.05582e-105	1.05083e-103	ENSMUSG00000024909	Efemp2	No
Adipo_ref	2.03484	7.16273	832.17	1.20309e-105	1.19526e-103	ENSMUSG00000037211	Spry1	No
Adipo_ref	-1.78046	8.21088	523.645	1.7916e-105	1.77675e-103	ENSMUSG00000014329	Bicc1	No
Adipo_ref	1.47897	7.73369	522.92	2.42101e-105	2.39667e-103	ENSMUSG00000023068	Nus1	No
Adipo_ref	-1.83407	8.03606	521.882	3.72394e-105	3.67995e-103	ENSMUSG00000096956	Snhg18	No
Adipo_ref	-0.887813	10.6612	521.752	3.93132e-105	3.87797e-103	ENSMUSG00000025351	Cd63	No
Adipo_ref	0.610979	10.7532	519.377	1.054e-104	1.03785e-102	ENSMUSG00000035242	Oaz1	No
Adipo_ref	-2.52071	8.16748	518.86	1.30676e-104	1.28447e-102	ENSMUSG00000027832	Ptx3	No
Adipo_ref	1.52085	7.63684	517.983	1.88109e-104	1.84573e-102	ENSMUSG00000060152	Pop5	No
Adipo_ref	-2.14129	7.8416	515.86	4.54802e-104	4.45465e-102	ENSMUSG00000020695	Mrc2	No
Adipo_ref	2.04195	7.11019	1531.59	7.23213e-104	7.07118e-102	ENSMUSG00000032135	Mcam	No
Adipo_ref	-2.195	7.51661	514.04	9.70148e-104	9.46892e-102	ENSMUSG00000021665	Hexb	No
Adipo_ref	1.68794	7.44277	511.634	2.64108e-103	2.57325e-101	ENSMUSG00000027312	Atrn	No
Adipo_ref	-1.00337	10.5707	511.431	2.87514e-103	2.79639e-101	ENSMUSG00000090841	Myl6	No
Adipo_ref	1.01712	8.80918	511.154	3.22646e-103	3.1326e-101	ENSMUSG00000022956	Atp5o	No
Adipo_ref	1.70592	7.4912	510.051	5.10876e-103	4.95149e-101	ENSMUSG00000020277	Pfkl	No
Adipo_ref	1.03026	10.2387	509.865	5.51961e-103	5.34037e-101	ENSMUSG00000028367	Txn1	No
Adipo_ref	1.75607	9.01602	509.77	5.74341e-103	5.54723e-101	ENSMUSG00000064373	Selenop	No
Adipo_ref	-2.30896	7.78359	509.704	5.90486e-103	5.69327e-101	ENSMUSG00000056737	Capg	No
Adipo_ref	1.50677	7.6284	507.403	1.54127e-102	1.48346e-100	ENSMUSG00000018574	Acadvl	No
Adipo_ref	1.10232	8.68928	506.704	2.06257e-102	1.98178e-100	ENSMUSG00000030647	Ndufc2	No
Adipo_ref	-1.98668	7.79483	505.967	2.80511e-102	2.69058e-100	ENSMUSG00000027207	Galk2	No
Adipo_ref	-2.41806	7.55146	505.433	3.50555e-102	3.35663e-100	ENSMUSG00000036545	Adamts2	No
Adipo_ref	1.99067	7.47248	503.798	6.94015e-102	6.63387e-100	ENSMUSG00000024164	C3	No
Adipo_ref	0.67865	11.1122	503.177	8.99453e-102	8.58282e-100	ENSMUSG00000035530	Eif1	No
Adipo_ref	-2.32345	7.65025	502.064	1.43177e-101	1.36389e-99	ENSMUSG00000030498	Gas2	No
Adipo_ref	0.765809	9.90466	502.048	1.4413e-101	1.37062e-99	ENSMUSG00000038690	Atp5j2	No
Adipo_ref	-1.63271	8.03254	501.315	1.95812e-101	1.85891e-99	ENSMUSG00000000278	Scpep1	No
Adipo_ref	0.899324	9.03881	500.04	3.33677e-101	3.1623e-99	ENSMUSG00000000563	Atp5f1	No
Adipo_ref	0.76309	10.441	500.024	3.35982e-101	3.17872e-99	ENSMUSG00000020267	Hint1	No
Adipo_ref	1.05581	9.03546	499.043	5.06457e-101	4.78343e-99	ENSMUSG00000011752	Pgam1	No
Adipo_ref	-1.3905	8.29861	496.463	1.49051e-100	1.40538e-98	ENSMUSG00000032353	Tmed3	No
Adipo_ref	-2.30984	7.3808	494.988	2.76531e-100	2.60295e-98	ENSMUSG00000072812	Ahnak2	No
Adipo_ref	0.6761	10.0214	492.726	7.13435e-100	6.70412e-98	ENSMUSG00000020719	Ddx5	No
Adipo_ref	1.30934	7.92513	492.713	7.17369e-100	6.7297e-98	ENSMUSG00000025630	Hprt	No
Adipo_ref	-2.3023	7.79451	491.473	1.20652e-99	1.12994e-97	ENSMUSG00000024598	Fbn2	No
Adipo_ref	1.49767	7.63605	487.903	5.39555e-99	5.04456e-97	ENSMUSG00000020456	Ogdh	No
Adipo_ref	1.67515	7.28927	556.413	7.7722e-99	7.2544e-97	ENSMUSG00000117621	AC117239.2	No
Adipo_ref	-2.92851	7.67021	485.666	1.38066e-98	1.28651e-96	ENSMUSG00000023886	Smoc2	No
Adipo_ref	1.19617	8.10633	484.808	1.98026e-98	1.84214e-96	ENSMUSG00000023967	Mrps18a	No
Adipo_ref	1.75136	7.5108	484.135	2.62811e-98	2.44071e-96	ENSMUSG00000022636	Alcam	No
Adipo_ref	2.07509	7.3407	483.265	3.78803e-98	3.51205e-96	ENSMUSG00000031722	Hp	No
Adipo_ref	1.1783	8.17888	482.451	5.33562e-98	4.93865e-96	ENSMUSG00000019210	Atp6v1e1	No
Adipo_ref	1.87811	7.22635	633.802	7.07873e-98	6.54117e-96	ENSMUSG00000034903	Cobll1	No
Adipo_ref	1.21598	8.01303	481.75	7.16551e-98	6.61036e-96	ENSMUSG00000028426	Rad23b	No
Adipo_ref	0.714532	9.70013	481.463	8.08666e-98	7.44778e-96	ENSMUSG00000015575	Atp6v0e	No
Adipo_ref	-2.72861	7.48864	481.357	8.45352e-98	7.77276e-96	ENSMUSG00000033208	S100b	No
Adipo_ref	-2.13892	7.56178	481.215	8.97299e-98	8.23676e-96	ENSMUSG00000031595	Pdgfrl	No
Adipo_ref	-3.05234	7.81072	480.482	1.2216e-97	1.11952e-95	ENSMUSG00000021835	Bmp4	No
Adipo_ref	-2.19212	7.49398	479.544	1.81373e-97	1.65943e-95	ENSMUSG00000034771	Tle2	No
Adipo_ref	-2.30052	7.36624	479.51	1.83974e-97	1.68046e-95	ENSMUSG00000043079	Synpo	No
Adipo_ref	1.61478	7.35994	475.905	8.40262e-97	7.66253e-95	ENSMUSG00000075419	Dolk	No
Adipo_ref	1.42284	7.70187	473.709	2.12139e-96	1.93137e-94	ENSMUSG00000040006	Ginm1	No
Adipo_ref	-2.21352	8.3906	473.456	2.3603e-96	2.14536e-94	ENSMUSG00000047793	Sned1	No
Adipo_ref	-2.16898	7.42578	472.409	3.67099e-96	3.33124e-94	ENSMUSG00000115381	Gm49266	No
Adipo_ref	-2.35633	7.4504	471.803	4.74067e-96	4.29491e-94	ENSMUSG00000039883	Lrrc17	No
Adipo_ref	-0.800844	11.8511	471.709	4.934e-96	4.46278e-94	ENSMUSG00000031320	Rps4x	No
Adipo_ref	1.77896	7.44393	471.482	5.42957e-96	4.90303e-94	ENSMUSG00000062248	Cks2	No
Adipo_ref	-2.39982	7.65614	471.001	6.65135e-96	5.99658e-94	ENSMUSG00000033060	Lmo7	No
Adipo_ref	1.20264	8.18967	470.63	7.78067e-96	7.00336e-94	ENSMUSG00000022982	Sod1	No
Adipo_ref	1.66124	7.50281	469.883	1.06675e-95	9.58629e-94	ENSMUSG00000031431	Tsc22d3	No
Adipo_ref	1.833	7.22134	601.098	1.99623e-95	1.791e-93	ENSMUSG00000032839	Trpc1	No
Adipo_ref	1.56061	7.45703	467.957	2.40699e-95	2.15604e-93	ENSMUSG00000017801	Mlx	No
Adipo_ref	1.71895	7.27012	509.407	2.56109e-95	2.29038e-93	ENSMUSG00000017132	Cyth1	No
Adipo_ref	1.75673	7.33133	467.406	3.03896e-95	2.71337e-93	ENSMUSG00000032350	Gclc	No
Adipo_ref	-2.21227	7.59982	466.836	3.86631e-95	3.44654e-93	ENSMUSG00000031146	Plp2	No
Adipo_ref	-2.46102	7.41973	466.607	4.26085e-95	3.79215e-93	ENSMUSG00000032925	Itgbl1	No
Adipo_ref	2.1872	7.30021	465.267	7.50904e-95	6.67236e-93	ENSMUSG00000093847	Gm5039	No
Adipo_ref	-1.34665	8.41433	464.948	8.59514e-95	7.62523e-93	ENSMUSG00000015094	Npdc1	No
Adipo_ref	1.34105	8.52398	464.642	9.78033e-95	8.66284e-93	ENSMUSG00000028517	Plpp3	No
Adipo_ref	1.33986	8.15984	463.993	1.28762e-94	1.13868e-92	ENSMUSG00000028044	Cks1b	No
Adipo_ref	1.8521	7.19799	673.25	1.81508e-94	1.60258e-92	ENSMUSG00000055652	Klhl25	No
Adipo_ref	1.58079	7.39586	462.817	2.11816e-94	1.86721e-92	ENSMUSG00000064289	Tank	No
Adipo_ref	1.9487	7.45979	462.624	2.29883e-94	2.02326e-92	ENSMUSG00000021750	Fam107a	No
Adipo_ref	1.82708	7.38172	461.889	3.13777e-94	2.75726e-92	ENSMUSG00000034957	Cebpa	Yes
Adipo_ref	1.14606	8.83185	461.556	3.61382e-94	3.17057e-92	ENSMUSG00000069744	Psmb3	No
Adipo_ref	1.37397	7.83679	460.903	4.76555e-94	4.17444e-92	ENSMUSG00000006169	Clint1	No
Adipo_ref	1.94259	7.10586	1588.89	5.98717e-94	5.23628e-92	ENSMUSG00000040740	Slc25a34	No
Adipo_ref	1.51878	7.52861	460.236	6.3204e-94	5.51902e-92	ENSMUSG00000024841	Eif1ad	No
Adipo_ref	1.73974	7.53246	459.556	8.4326e-94	7.35185e-92	ENSMUSG00000073489	Ifi204	No
Adipo_ref	1.61613	7.55499	459.483	8.69812e-94	7.57145e-92	ENSMUSG00000034640	Tiparp	No
Adipo_ref	-3.36338	7.83616	459.235	9.66376e-94	8.39885e-92	ENSMUSG00000027996	Sfrp2	No
Adipo_ref	-2.26009	7.38042	459.086	1.02934e-93	8.93211e-92	ENSMUSG00000025085	Ablim1	No
Adipo_ref	1.47652	7.56004	458.585	1.27289e-93	1.10283e-91	ENSMUSG00000078515	Ddi2	No
Adipo_ref	-2.89419	8.22	458.524	1.30648e-93	1.13017e-91	ENSMUSG00000055148	Klf2	No
Adipo_ref	1.62545	7.53099	458.342	1.41106e-93	1.21846e-91	ENSMUSG00000000440	Pparg	Yes
Adipo_ref	1.4222	7.63613	458.339	1.41293e-93	1.21846e-91	ENSMUSG00000004270	Lpcat3	No
Adipo_ref	1.2024	7.97241	457.207	2.28377e-93	1.96638e-91	ENSMUSG00000028719	Cmpk1	No
Adipo_ref	1.32618	7.76423	456.845	2.6634e-93	2.2897e-91	ENSMUSG00000036860	Mrpl55	No
Adipo_ref	-1.86182	7.7586	455.702	4.32598e-93	3.71326e-91	ENSMUSG00000029163	Emilin1	No
Adipo_ref	-1.64822	8.05541	455.502	4.70945e-93	4.03617e-91	ENSMUSG00000027082	Tfpi	No
Adipo_ref	-0.748512	10.2198	454.627	6.82828e-93	5.84307e-91	ENSMUSG00000001289	Pfdn5	No
Adipo_ref	1.05445	8.42309	453.597	1.05713e-92	9.03209e-91	ENSMUSG00000071014	Ndufb6	No
Adipo_ref	-1.4204	8.32949	453.265	1.21749e-92	1.03863e-90	ENSMUSG00000032324	Tspan3	No
Adipo_ref	1.85918	7.09289	2010.24	1.49365e-92	1.27226e-90	ENSMUSG00000036136	Fam110c	No
Adipo_ref	0.890095	9.53806	451.099	3.05706e-92	2.59995e-90	ENSMUSG00000078812	Eif5a	No
Adipo_ref	-1.68755	8.497	451.073	3.09052e-92	2.62439e-90	ENSMUSG00000025289	Prdx4	No
Adipo_ref	1.56328	7.4829	450.883	3.35051e-92	2.84082e-90	ENSMUSG00000026626	Ppp2r5a	No
Adipo_ref	-1.93262	7.74503	450.786	3.49136e-92	2.95573e-90	ENSMUSG00000020150	Gamt	No
Adipo_ref	1.45615	7.61781	447.727	1.28277e-91	1.08432e-89	ENSMUSG00000059447	Hadhb	No
Adipo_ref	-1.85721	7.84373	446.265	2.39106e-91	2.01808e-89	ENSMUSG00000046768	Rhoj	No
Adipo_ref	-2.14271	7.36324	446.149	2.512e-91	2.11694e-89	ENSMUSG00000056596	Trnp1	No
Adipo_ref	-2.42325	7.55692	446.084	2.58226e-91	2.17285e-89	ENSMUSG00000004098	Col5a3	No
Adipo_ref	1.73917	7.44752	445.947	2.7368e-91	2.29941e-89	ENSMUSG00000002289	Angptl4	No
Adipo_ref	-2.32607	7.83383	445.265	3.6606e-91	3.07092e-89	ENSMUSG00000022037	Clu	No
Adipo_ref	-1.696	8.02163	445.077	3.96568e-91	3.32184e-89	ENSMUSG00000022440	C1qtnf6	No
Adipo_ref	-2.5239	7.37956	444.469	5.13767e-91	4.29707e-89	ENSMUSG00000016995	Matn4	No
Adipo_ref	-1.36496	8.31691	443.304	8.43937e-91	7.04795e-89	ENSMUSG00000058013	2011-09-01	No
Adipo_ref	-2.86926	9.00022	442.619	1.13062e-90	9.42798e-89	ENSMUSG00000020053	Igf1	No
Adipo_ref	1.58131	7.50886	442.078	1.42397e-90	1.18563e-88	ENSMUSG00000043207	Zmpste24	No
Adipo_ref	1.09605	8.2494	441.942	1.50902e-90	1.25456e-88	ENSMUSG00000019132	BC005537	No
Adipo_ref	-1.65895	7.78714	440.908	2.34469e-90	1.94641e-88	ENSMUSG00000019975	Ikbip	No
Adipo_ref	0.922147	8.78187	440.672	2.59293e-90	2.14927e-88	ENSMUSG00000040048	Ndufb10	No
Adipo_ref	-2.03377	7.52246	439.603	4.09288e-90	3.38751e-88	ENSMUSG00000024665	Fads2	No
Adipo_ref	-1.37024	8.05013	439.33	4.5979e-90	3.79984e-88	ENSMUSG00000028643	Svbp	No
Adipo_ref	-0.746292	10.7504	438.928	5.45977e-90	4.5054e-88	ENSMUSG00000026238	Ptma	No
Adipo_ref	1.12347	8.08484	436.315	1.66661e-89	1.37325e-87	ENSMUSG00000057388	Mrpl18	No
Adipo_ref	1.01914	8.57434	434.17	4.16906e-89	3.43011e-87	ENSMUSG00000067194	Eif1ax	No
Adipo_ref	-1.3715	8.75738	434.062	4.36595e-89	3.5868e-87	ENSMUSG00000021477	Ctsl	No
Adipo_ref	-2.30194	7.66734	432.54	8.37054e-89	6.86656e-87	ENSMUSG00000037138	Aff3	No
Adipo_ref	-1.63195	7.98465	431.926	1.08861e-88	8.91698e-87	ENSMUSG00000018217	Pmp22	No
Adipo_ref	1.4528	7.52685	431.75	1.17372e-88	9.59997e-87	ENSMUSG00000029063	Nadk	No
Adipo_ref	0.957474	8.55302	431.37	1.38104e-88	1.1279e-86	ENSMUSG00000078713	Tomm5	No
Adipo_ref	-1.39659	8.75342	431.364	1.38475e-88	1.12928e-86	ENSMUSG00000039476	Prrx2	No
Adipo_ref	0.989649	8.44856	430.444	2.05336e-88	1.67207e-86	ENSMUSG00000002580	Mien1	No
Adipo_ref	1.76596	7.21105	586.949	2.50776e-88	2.0391e-86	ENSMUSG00000099583	Hist1h3d	No
Adipo_ref	-1.41091	8.13466	429.938	2.54982e-88	2.07028e-86	ENSMUSG00000026727	Rsu1	No
Adipo_ref	-2.47071	7.55472	429.776	2.73289e-88	2.21568e-86	ENSMUSG00000005124	Ccn4	No
Adipo_ref	-1.45634	9.14738	429.371	3.25128e-88	2.63212e-86	ENSMUSG00000071076	Jund	No
Adipo_ref	0.900452	8.5649	427.41	7.53297e-88	6.08953e-86	ENSMUSG00000016921	Srsf6	No
Adipo_ref	0.8471	8.77722	426.654	1.04139e-87	8.40623e-86	ENSMUSG00000039630	Hnrnpu	No
Adipo_ref	-1.26237	9.39409	426.505	1.11032e-87	8.94957e-86	ENSMUSG00000022337	Emc2	No
Adipo_ref	1.31921	7.70099	425.906	1.43545e-87	1.15535e-85	ENSMUSG00000014633	Cmc2	No
Adipo_ref	1.57937	7.3147	446.036	1.66691e-87	1.3397e-85	ENSMUSG00000010914	Pdhx	No
Adipo_ref	1.30208	7.74158	425.407	1.77777e-87	1.42674e-85	ENSMUSG00000032412	Atp1b3	No
Adipo_ref	-0.967763	8.91598	425.373	1.8039e-87	1.44562e-85	ENSMUSG00000006728	Cdk4	No
Adipo_ref	-1.67938	7.95047	425.231	1.91738e-87	1.53435e-85	ENSMUSG00000052040	Klf13	No
Adipo_ref	1.31231	7.7447	425.175	1.96359e-87	1.56906e-85	ENSMUSG00000052337	Immt	No
Adipo_ref	1.5783	7.30917	443.075	3.40956e-87	2.7206e-85	ENSMUSG00000028607	Cpt2	No
Adipo_ref	-1.71159	7.87826	423.46	4.09901e-87	3.26603e-85	ENSMUSG00000041889	Shisa4	No
Adipo_ref	-2.15866	7.30595	480.11	9.29146e-87	7.3927e-85	ENSMUSG00000040690	Col16a1	No
Adipo_ref	-2.34482	7.4102	421.176	1.09278e-86	8.68224e-85	ENSMUSG00000026343	Gpr39	No
Adipo_ref	-2.18116	7.6839	420.959	1.1997e-86	9.51804e-85	ENSMUSG00000020032	Nuak1	No
Adipo_ref	1.54378	7.60665	420.732	1.32227e-86	1.04755e-84	ENSMUSG00000026014	Raph1	No
Adipo_ref	0.961511	8.36163	419.117	2.6472e-86	2.09423e-84	ENSMUSG00000033543	Gtf2a2	No
Adipo_ref	0.940797	8.58804	417.587	5.10935e-86	4.03631e-84	ENSMUSG00000024099	Ndufv2	No
Adipo_ref	1.04075	8.30713	415.75	1.12642e-85	8.88592e-84	ENSMUSG00000057130	Txnl4a	No
Adipo_ref	0.919371	8.78895	414.501	1.92779e-85	1.51861e-83	ENSMUSG00000013663	Pten	No
Adipo_ref	1.81689	7.10295	828.176	2.521e-85	1.98309e-83	ENSMUSG00000022490	Ppp1r1a	No
Adipo_ref	-2.28369	7.61912	413.565	2.88505e-85	2.26625e-83	ENSMUSG00000047414	Flrt2	No
Adipo_ref	-1.7126	9.44501	413.357	3.15511e-85	2.47489e-83	ENSMUSG00000038418	Egr1	Yes
Adipo_ref	-1.8488	7.89933	413.277	3.26548e-85	2.55785e-83	ENSMUSG00000027160	Ccdc34	No
Adipo_ref	-1.18317	8.82497	413.04	3.61669e-85	2.82897e-83	ENSMUSG00000022443	Myh9	No
Adipo_ref	-2.62836	7.63145	412.304	4.96662e-85	3.87941e-83	ENSMUSG00000079018	Ly6c1	No
Adipo_ref	-2.33025	7.55378	411.864	6.00391e-85	4.68305e-83	ENSMUSG00000009687	Fxyd5	No
Adipo_ref	1.40293	7.48568	411.468	7.12204e-85	5.5474e-83	ENSMUSG00000083019	Gm6222	No
Adipo_ref	-2.05885	7.51956	411.435	7.22237e-85	5.61767e-83	ENSMUSG00000039943	Plcb4	No
Adipo_ref	-2.72053	7.51275	411.399	7.33435e-85	5.69679e-83	ENSMUSG00000067818	Myl9	No
Adipo_ref	-2.00467	7.38719	411.314	7.60946e-85	5.90222e-83	ENSMUSG00000043895	S1pr2	No
Adipo_ref	1.7187	7.21587	516.941	9.63441e-85	7.46243e-83	ENSMUSG00000002550	Uck1	No
Adipo_ref	1.36813	7.65581	410.566	1.05066e-84	8.12669e-83	ENSMUSG00000042198	Chchd7	No
Adipo_ref	-1.90487	7.56606	410.022	1.32806e-84	1.0258e-82	ENSMUSG00000012017	Scarf2	No
Adipo_ref	0.957843	9.84647	409.751	1.49281e-84	1.15145e-82	ENSMUSG00000057666	Gapdh	No
Adipo_ref	1.61213	7.37734	409.409	1.72976e-84	1.33237e-82	ENSMUSG00000029482	Aacs	No
Adipo_ref	-2.634	7.43802	409.321	1.79696e-84	1.38222e-82	ENSMUSG00000033544	Angptl1	No
Adipo_ref	1.57208	7.40196	409.037	2.03122e-84	1.56025e-82	ENSMUSG00000090101	Snhg9	No
Adipo_ref	1.56773	7.29951	435.566	2.8256e-84	2.16744e-82	ENSMUSG00000028042	Zbtb7b	No
Adipo_ref	-2.2137	7.61883	408.261	2.83848e-84	2.17431e-82	ENSMUSG00000028226	Mmp16	No
Adipo_ref	1.55102	7.33942	407.762	3.52023e-84	2.69283e-82	ENSMUSG00000028917	Plekhm2	No
Adipo_ref	1.20625	7.96655	406.272	6.69849e-84	5.11702e-82	ENSMUSG00000036402	Gng12	No
Adipo_ref	-1.88982	7.58099	405.811	8.17251e-84	6.23446e-82	ENSMUSG00000038668	Lpar1	No
Adipo_ref	-1.2844	8.20701	405.254	1.03974e-83	7.92083e-82	ENSMUSG00000005973	Rcn1	No
Adipo_ref	-2.07268	8.0437	404.872	1.22609e-83	9.3277e-82	ENSMUSG00000001131	Timp1	No
Adipo_ref	1.37781	7.57452	404.308	1.56443e-83	1.18854e-81	ENSMUSG00000021079	Timm9	No
Adipo_ref	-2.40435	7.43763	403.285	2.43365e-83	1.84638e-81	ENSMUSG00000087651	1500009L16Rik	No
Adipo_ref	-2.92298	7.64946	400.735	7.3303e-83	5.55383e-81	ENSMUSG00000029371	Cxcl5	No
Adipo_ref	1.13147	8.05782	400.335	8.71601e-83	6.59472e-81	ENSMUSG00000021496	Pcbd2	No
Adipo_ref	-1.12467	8.35741	400.248	9.0514e-83	6.83916e-81	ENSMUSG00000038502	Ptov1	No
Adipo_ref	1.82203	7.15659	640.174	1.0486e-82	7.91235e-81	ENSMUSG00000110344	Gm45716	No
Adipo_ref	1.30702	7.83771	399.773	1.11147e-82	8.37541e-81	ENSMUSG00000021171	Esyt2	No
Adipo_ref	1.57397	7.2828	403.264	1.36045e-82	1.02377e-80	ENSMUSG00000020538	Srebf1	No
Adipo_ref	-1.7305	7.73649	398.585	1.85836e-82	1.39656e-80	ENSMUSG00000020766	Galk1	No
Adipo_ref	1.57583	7.29341	424.033	1.87353e-82	1.40606e-80	ENSMUSG00000038250	Usp38	No
Adipo_ref	1.16446	7.88228	398.465	1.95784e-82	1.46735e-80	ENSMUSG00000035086	Becn1	No
Adipo_ref	1.87322	7.25398	398.13	2.26381e-82	1.69438e-80	ENSMUSG00000072905	Gm2016	No
Adipo_ref	1.29724	7.77624	398.014	2.37969e-82	1.77871e-80	ENSMUSG00000028961	Pgd	No
Adipo_ref	-1.58483	8.89137	397.78	2.63362e-82	1.96587e-80	ENSMUSG00000076431	Sox4	No
Adipo_ref	-0.987275	9.13416	397.684	2.74598e-82	2.04699e-80	ENSMUSG00000028063	Lmna	No
Adipo_ref	1.50265	7.46263	397.556	2.9026e-82	2.16084e-80	ENSMUSG00000034612	Chst11	No
Adipo_ref	-2.01759	7.39957	397.108	3.52356e-82	2.61961e-80	ENSMUSG00000019194	Scn1b	No
Adipo_ref	1.43155	8.27448	396.276	5.05218e-82	3.75104e-80	ENSMUSG00000038539	Atf5	No
Adipo_ref	-1.86419	7.98378	395.91	5.92017e-82	4.38962e-80	ENSMUSG00000027962	Vcam1	No
Adipo_ref	-2.86344	7.66109	394.586	1.05085e-81	7.78133e-80	ENSMUSG00000019929	Dcn	No
Adipo_ref	1.22044	7.88928	394.442	1.11888e-81	8.27404e-80	ENSMUSG00000063714	Sp3os	No
Adipo_ref	-2.03904	8.25415	394.433	1.12307e-81	8.29402e-80	ENSMUSG00000003032	Klf4	Yes
Adipo_ref	0.793743	8.94255	394.157	1.26561e-81	9.33426e-80	ENSMUSG00000021606	Ndufs6	No
Adipo_ref	1.45928	7.40755	394.086	1.30528e-81	9.61406e-80	ENSMUSG00000001755	Coasy	No
Adipo_ref	-1.91109	7.66372	393.868	1.43472e-81	1.05534e-79	ENSMUSG00000032491	Nradd	No
Adipo_ref	1.5576	7.32263	393.17	1.94182e-81	1.42647e-79	ENSMUSG00000037926	Ssh2	No
Adipo_ref	1.50995	7.3962	392.258	2.88462e-81	2.11625e-79	ENSMUSG00000005514	Por	No
Adipo_ref	-1.75151	7.6249	391.957	3.28641e-81	2.40784e-79	ENSMUSG00000031149	Praf2	No
Adipo_ref	-1.18419	8.66018	391.227	4.51186e-81	3.30133e-79	ENSMUSG00000025232	Hexa	No
Adipo_ref	1.99213	7.51652	391.096	4.77559e-81	3.4897e-79	ENSMUSG00000079029	Gm5662	No
Adipo_ref	1.35591	7.79626	390.468	6.2722e-81	4.57731e-79	ENSMUSG00000026600	Soat1	No
Adipo_ref	1.50428	7.33956	389.64	8.98741e-81	6.5502e-79	ENSMUSG00000024785	Rcl1	No
Adipo_ref	-1.23395	10.4302	389.46	9.71755e-81	7.07305e-79	ENSMUSG00000057098	Ebf1	No
Adipo_ref	1.46634	7.51944	389.391	1.00103e-80	7.27663e-79	ENSMUSG00000027346	Gpcpd1	No
Adipo_ref	-2.03633	7.52767	389.237	1.07044e-80	7.77099e-79	ENSMUSG00000026389	Steap3	No
Adipo_ref	1.48748	7.49032	389.124	1.12431e-80	8.15137e-79	ENSMUSG00000029772	Ahcyl2	No
Adipo_ref	-1.64045	7.9771	387.459	2.31753e-80	1.67805e-78	ENSMUSG00000026335	Pam	No
Adipo_ref	-2.89746	7.79781	387.044	2.77574e-80	2.00721e-78	ENSMUSG00000029675	Eln	No
Adipo_ref	1.24761	7.8442	386.909	2.94406e-80	2.12615e-78	ENSMUSG00000042626	Shc1	No
Adipo_ref	1.45868	7.46328	386.279	3.87068e-80	2.79172e-78	ENSMUSG00000029401	Rilpl2	No
Adipo_ref	1.04712	8.11776	385.887	4.58997e-80	3.30621e-78	ENSMUSG00000025979	Mob4	No
Adipo_ref	0.998496	8.24372	385.633	5.12685e-80	3.68814e-78	ENSMUSG00000026260	Ndufa10	No
Adipo_ref	-1.89134	7.92899	385.312	5.89428e-80	4.23473e-78	ENSMUSG00000005125	Ndrg1	No
Adipo_ref	1.68551	7.30675	384.591	8.06734e-80	5.78848e-78	ENSMUSG00000032434	Cmtm6	No
Adipo_ref	1.35457	7.70974	384.298	9.16318e-80	6.56628e-78	ENSMUSG00000042354	Gnl3	No
Adipo_ref	-1.36332	8.01642	383.776	1.14975e-79	8.22845e-78	ENSMUSG00000049288	Lix1l	No
Adipo_ref	0.934162	8.42781	383.551	1.26826e-79	9.06486e-78	ENSMUSG00000014504	Srp19	No
Adipo_ref	1.42472	7.4682	383.147	1.51205e-79	1.07935e-77	ENSMUSG00000074466	Gm15417	No
Adipo_ref	-2.04428	7.33509	399.706	1.67171e-79	1.19178e-77	ENSMUSG00000048388	Fam171b	No
Adipo_ref	1.37511	7.69276	381.975	2.5178e-79	1.79267e-77	ENSMUSG00000031939	Taf1d	No
Adipo_ref	0.650781	9.56122	381.757	2.76881e-79	1.96887e-77	ENSMUSG00000009549	Srp14	No
Adipo_ref	1.25651	7.82494	380.738	4.31654e-79	3.06551e-77	ENSMUSG00000101970	1810026B05Rik	No
Adipo_ref	-1.21309	8.42717	380.54	4.70489e-79	3.33705e-77	ENSMUSG00000038991	Txndc5	No
Adipo_ref	1.49967	7.38327	378.333	1.23105e-78	8.72039e-77	ENSMUSG00000025869	Nop16	No
Adipo_ref	1.66006	7.08843	1328.02	1.59222e-78	1.12644e-76	ENSMUSG00000012705	Retn	No
Adipo_ref	-1.95839	7.41183	377.681	1.63595e-78	1.1559e-76	ENSMUSG00000103851	Gm37606	No
Adipo_ref	0.887087	8.53354	377.056	2.14801e-78	1.51578e-76	ENSMUSG00000034120	Srsf2	No
Adipo_ref	1.37537	7.47935	377.004	2.19723e-78	1.54855e-76	ENSMUSG00000031782	Coq9	No
Adipo_ref	-1.49184	7.83505	376.895	2.30443e-78	1.62204e-76	ENSMUSG00000070003	Ssbp4	No
Adipo_ref	-1.41877	8.0138	376.716	2.49147e-78	1.75148e-76	ENSMUSG00000025511	Tspan4	No
Adipo_ref	1.10328	7.96747	376.501	2.73726e-78	1.92183e-76	ENSMUSG00000029405	G3bp2	No
Adipo_ref	0.958466	8.42845	374.165	7.58654e-78	5.31977e-76	ENSMUSG00000019179	Mdh2	No
Adipo_ref	1.4374	7.42198	373.674	9.40152e-78	6.58414e-76	ENSMUSG00000034342	Cbl	No
Adipo_ref	-2.68415	7.86187	373.636	9.55715e-78	6.68471e-76	ENSMUSG00000031548	Sfrp1	No
Adipo_ref	1.28803	8.53664	372.421	1.62462e-77	1.13491e-75	ENSMUSG00000020644	Id2	No
Adipo_ref	1.69407	7.08665	1295.5	2.22661e-77	1.55348e-75	ENSMUSG00000024747	Aldh1a7	No
Adipo_ref	0.997872	8.14652	371.675	2.25157e-77	1.56892e-75	ENSMUSG00000026755	Arpc5l	No
Adipo_ref	-2.25078	7.55435	371.667	2.25876e-77	1.57196e-75	ENSMUSG00000062184	Hs6st2	No
Adipo_ref	0.820995	8.8739	371.559	2.36854e-77	1.6463e-75	ENSMUSG00000074656	Eif2s2	No
Adipo_ref	1.20733	8.46448	370.589	3.61872e-77	2.51211e-75	ENSMUSG00000031490	Eif4ebp1	No
Adipo_ref	-1.01704	9.02021	368.909	7.54342e-77	5.23011e-75	ENSMUSG00000023904	Hcfc1r1	No
Adipo_ref	1.6065	7.24681	418.487	1.07271e-76	7.4282e-75	ENSMUSG00000042709	Atpaf2	No
Adipo_ref	1.55438	7.35948	397.036	2.12555e-76	1.47005e-74	ENSMUSG00000047454	Gphn	No
Adipo_ref	-1.83989	7.48356	366.347	2.31481e-76	1.59894e-74	ENSMUSG00000029185	Fam114a1	No
Adipo_ref	-1.9428	7.87909	365.936	2.7716e-76	1.91209e-74	ENSMUSG00000041577	Prelp	No
Adipo_ref	1.29809	7.67062	365.728	3.03606e-76	2.09195e-74	ENSMUSG00000024158	Hagh	No
Adipo_ref	1.25328	7.68969	365.657	3.13136e-76	2.15494e-74	ENSMUSG00000020091	Eif4ebp2	No
Adipo_ref	-1.05577	9.6378	365.21	3.80811e-76	2.61742e-74	ENSMUSG00000032231	Anxa2	No
Adipo_ref	-2.08743	7.3395	362.657	1.1661e-75	8.00498e-74	ENSMUSG00000006586	Runx1t1	No
Adipo_ref	-1.77233	7.50598	362.086	1.49738e-75	1.02665e-73	ENSMUSG00000027935	Rab13	No
Adipo_ref	-2.00863	7.54816	362.036	1.53039e-75	1.04799e-73	ENSMUSG00000070576	Mn1	No
Adipo_ref	0.604473	9.56828	361.99	1.5616e-75	1.06804e-73	ENSMUSG00000024121	Atp6v0c	No
Adipo_ref	-0.601251	10.7637	360.935	2.48125e-75	1.69494e-73	ENSMUSG00000061315	Naca	No
Adipo_ref	1.37084	7.60518	360.815	2.61514e-75	1.78421e-73	ENSMUSG00000029505	Ep400	No
Adipo_ref	1.76381	7.10648	955.894	3.24691e-75	2.21252e-73	ENSMUSG00000111348	Gm19531	No
Adipo_ref	1.62423	7.08124	1939.66	3.99996e-75	2.72233e-73	ENSMUSG00000066687	Zbtb16	Yes
Adipo_ref	-2.37944	7.4387	359.03	5.72317e-75	3.89035e-73	ENSMUSG00000048368	Omd	No
Adipo_ref	-2.00622	7.34728	382.066	7.31888e-75	4.96897e-73	ENSMUSG00000046186	Cd109	No
Adipo_ref	1.05053	8.01875	356.994	1.39957e-74	9.49043e-73	ENSMUSG00000023307	2005-03-01	No
Adipo_ref	-2.74276	7.63581	356.796	1.52678e-74	1.03404e-72	ENSMUSG00000022483	Col2a1	No
Adipo_ref	1.25319	7.7615	356.497	1.74116e-74	1.1778e-72	ENSMUSG00000038683	Pak1ip1	No
Adipo_ref	-2.03418	7.40667	355.567	2.61984e-74	1.77002e-72	ENSMUSG00000067377	Tspan6	No
Adipo_ref	-1.47153	7.83575	354.629	3.95618e-74	2.66963e-72	ENSMUSG00000036606	Plxnb2	No
Adipo_ref	1.51167	7.47762	354.587	4.02945e-74	2.71577e-72	ENSMUSG00000015243	Abca1	No
Adipo_ref	-2.08108	7.42843	354.165	4.85174e-74	3.26602e-72	ENSMUSG00000045672	Col27a1	No
Adipo_ref	1.34876	7.45951	353.852	5.56818e-74	3.74376e-72	ENSMUSG00000033272	Slc35a4	No
Adipo_ref	1.74329	7.10706	1029.88	5.70401e-74	3.83045e-72	ENSMUSG00000021234	Fam161b	No
Adipo_ref	1.57629	7.46745	353.326	7.01771e-74	4.70695e-72	ENSMUSG00000021831	Ero1l	No
Adipo_ref	-1.97552	7.4107	351.942	1.28989e-73	8.64119e-72	ENSMUSG00000062980	Cped1	No
Adipo_ref	-2.03788	7.77897	351.813	1.36521e-73	9.13474e-72	ENSMUSG00000006800	Sulf2	No
Adipo_ref	-1.3872	7.90119	351.556	1.52875e-73	1.02167e-71	ENSMUSG00000036748	Cuedc2	No
Adipo_ref	-1.18842	8.52439	351.064	1.89829e-73	1.26711e-71	ENSMUSG00000022565	Plec	No
Adipo_ref	1.35805	7.42626	350.919	2.02363e-73	1.34915e-71	ENSMUSG00000027367	Stard7	No
Adipo_ref	-0.801705	9.04037	350.502	2.43153e-73	1.61915e-71	ENSMUSG00000024012	Mtch1	No
Adipo_ref	1.18559	7.74388	350.481	2.45417e-73	1.63227e-71	ENSMUSG00000022752	Tomm70a	No
Adipo_ref	-1.72537	8.09652	349.869	3.21254e-73	2.13411e-71	ENSMUSG00000032332	Col12a1	No
Adipo_ref	-2.03633	7.30922	349.232	4.2529e-73	2.82185e-71	ENSMUSG00000026255	Efhd1	No
Adipo_ref	1.33261	7.61166	349.071	4.56659e-73	3.02637e-71	ENSMUSG00000022378	Fam49b	No
Adipo_ref	-1.07509	9.45372	347.941	7.51164e-73	4.97218e-71	ENSMUSG00000026586	Prrx1	No
Adipo_ref	-1.76031	7.5415	347.876	7.73277e-73	5.11247e-71	ENSMUSG00000036565	Ttyh3	No
Adipo_ref	1.33226	7.5607	347.867	7.76042e-73	5.12464e-71	ENSMUSG00000008730	Hipk1	No
Adipo_ref	-2.39737	7.30363	347.469	9.25161e-73	6.10211e-71	ENSMUSG00000035692	Isg15	No
Adipo_ref	0.884269	8.60467	347.336	9.80813e-73	6.4615e-71	ENSMUSG00000058267	Mrps14	No
Adipo_ref	-1.84204	7.51596	346.57	1.37476e-72	9.04605e-71	ENSMUSG00000021318	Gli3	No
Adipo_ref	-1.20502	8.34328	346.546	1.38944e-72	9.13183e-71	ENSMUSG00000038387	Rras	No
Adipo_ref	1.415	7.37466	346.313	1.53961e-72	1.01068e-70	ENSMUSG00000022905	Kpna1	No
Adipo_ref	0.918465	8.22956	346.044	1.7341e-72	1.13701e-70	ENSMUSG00000025208	Mrpl43	No
Adipo_ref	0.932993	8.45392	345.824	1.91055e-72	1.25123e-70	ENSMUSG00000024335	Brd2	No
Adipo_ref	1.61256	7.08535	1515.8	1.99895e-72	1.30758e-70	ENSMUSG00000056054	S100a8	No
Adipo_ref	1.27326	7.59083	345.648	2.06497e-72	1.34918e-70	ENSMUSG00000056234	Ncoa4	No
Adipo_ref	1.18677	7.85644	345.078	2.65474e-72	1.73247e-70	ENSMUSG00000021149	Gtpbp4	No
Adipo_ref	0.82357	8.51513	344.479	3.45774e-72	2.25386e-70	ENSMUSG00000035674	Ndufa3	No
Adipo_ref	-0.750834	9.34462	344.399	3.58235e-72	2.33235e-70	ENSMUSG00000042682	Selenok	No
Adipo_ref	1.42549	7.36807	343.964	4.33932e-72	2.82188e-70	ENSMUSG00000008734	Gprc5b	No
Adipo_ref	1.5668	7.0841	1269.8	4.59462e-72	2.98441e-70	ENSMUSG00000028359	Orm3	No
Adipo_ref	-1.58028	7.94399	343.306	5.80377e-72	3.7654e-70	ENSMUSG00000005533	Igf1r	No
Adipo_ref	0.671063	9.63339	343.163	6.18045e-72	4.00511e-70	ENSMUSG00000012422	Tmem167	No
Adipo_ref	-1.85624	7.5691	343.005	6.62645e-72	4.28912e-70	ENSMUSG00000034463	Scara3	No
Adipo_ref	1.32967	7.54421	342.969	6.73482e-72	4.35419e-70	ENSMUSG00000038375	Trp53inp2	No
Adipo_ref	-1.5653	7.70927	342.529	8.17642e-72	5.28007e-70	ENSMUSG00000013076	Amotl1	No
Adipo_ref	0.963426	8.46276	342.273	9.15494e-72	5.9051e-70	ENSMUSG00000051495	Irf2bp2	No
Adipo_ref	-2.00221	7.67087	342.213	9.40051e-72	6.05646e-70	ENSMUSG00000021701	Plk2	No
Adipo_ref	1.28181	7.62472	341.912	1.07393e-71	6.911e-70	ENSMUSG00000020307	Cdc34	No
Adipo_ref	-1.36578	7.97676	341.107	1.53271e-71	9.8519e-70	ENSMUSG00000001555	Fkbp10	No
Adipo_ref	1.2406	7.68219	340.96	1.63489e-71	1.04965e-69	ENSMUSG00000022013	Dnajc15	No
Adipo_ref	-1.94066	7.30991	362.024	1.74117e-71	1.1166e-69	ENSMUSG00000017969	Ptgis	No
Adipo_ref	-2.01527	9.15996	340.483	2.01919e-71	1.2934e-69	ENSMUSG00000021250	Fos	Yes
Adipo_ref	-0.555532	11.3501	340.414	2.08123e-71	1.3316e-69	ENSMUSG00000006333	Rps9	No
Adipo_ref	-1.40791	7.88496	339.917	2.59206e-71	1.65653e-69	ENSMUSG00000028763	Hspg2	No
Adipo_ref	-1.69234	7.51353	339.171	3.60574e-71	2.3017e-69	ENSMUSG00000008398	Elk3	Yes
Adipo_ref	1.17272	7.76828	339.047	3.80858e-71	2.42839e-69	ENSMUSG00000051518	Rps19bp1	No
Adipo_ref	1.46773	7.27601	385.348	3.97369e-71	2.53077e-69	ENSMUSG00000029036	Atad3a	No
Adipo_ref	1.64181	7.21587	338.698	4.44411e-71	2.82478e-69	ENSMUSG00000021950	Anxa8	No
Adipo_ref	1.5272	7.31145	338.697	4.44552e-71	2.82478e-69	ENSMUSG00000037278	Tmem97	No
Adipo_ref	-1.50521	7.71711	338.663	4.51332e-71	2.86459e-69	ENSMUSG00000042770	Hebp1	No
Adipo_ref	-1.60731	7.79934	338.652	4.53479e-71	2.87494e-69	ENSMUSG00000046876	Atxn1	No
Adipo_ref	0.871817	8.52242	338.596	4.64933e-71	2.94419e-69	ENSMUSG00000002015	Bcap31	No
Adipo_ref	-1.383	7.9463	338.291	5.31999e-71	3.36505e-69	ENSMUSG00000027087	Itgav	No
Adipo_ref	-1.97314	7.31004	383.106	5.5025e-71	3.47653e-69	ENSMUSG00000036356	Csgalnact1	No
Adipo_ref	-2.02535	7.61172	337.185	8.6757e-71	5.47515e-69	ENSMUSG00000026748	Plxdc2	No
Adipo_ref	-2.06611	7.39126	336.914	9.78451e-71	6.16791e-69	ENSMUSG00000033066	Gas7	No
Adipo_ref	0.930051	8.26481	336.094	1.40626e-70	8.85462e-69	ENSMUSG00000073639	Rab18	No
Adipo_ref	1.16171	7.76906	335.805	1.59827e-70	1.00522e-68	ENSMUSG00000045438	Cox19	No
Adipo_ref	1.40898	7.37956	335.4	1.91188e-70	1.20111e-68	ENSMUSG00000035021	Baz1a	No
Adipo_ref	-1.79058	7.42963	334.311	3.0968e-70	1.94332e-68	ENSMUSG00000031486	Adgra2	No
Adipo_ref	1.31449	7.48447	333.847	3.80213e-70	2.38324e-68	ENSMUSG00000044221	Grsf1	No
Adipo_ref	0.839138	8.56427	333.825	3.8394e-70	2.40389e-68	ENSMUSG00000037062	Sh3glb1	No
Adipo_ref	-1.88227	7.5666	333.707	4.04631e-70	2.53059e-68	ENSMUSG00000070469	Adamtsl3	No
Adipo_ref	0.575055	9.96746	333.416	4.60237e-70	2.87511e-68	ENSMUSG00000063882	Uqcrh	No
Adipo_ref	1.23786	7.70126	333.018	5.49111e-70	3.42645e-68	ENSMUSG00000036620	Mgat4b	No
Adipo_ref	1.56216	7.22026	429.88	5.90332e-70	3.67954e-68	ENSMUSG00000028982	Slc25a33	No
Adipo_ref	-1.88597	7.37479	332.64	6.49157e-70	4.04166e-68	ENSMUSG00000057103	Nat8f1	No
Adipo_ref	1.35726	7.72025	332.584	6.65505e-70	4.1388e-68	ENSMUSG00000001627	Ifrd1	No
Adipo_ref	0.788617	9.25407	332.395	7.23403e-70	4.49384e-68	ENSMUSG00000027566	Psma7	No
Adipo_ref	1.19219	7.65296	332.315	7.49806e-70	4.65265e-68	ENSMUSG00000046671	Mtfr1l	No
Adipo_ref	-2.07559	7.39931	332.019	8.54813e-70	5.29832e-68	ENSMUSG00000044217	Aqp5	No
Adipo_ref	1.40153	7.38079	331.491	1.08002e-69	6.68672e-68	ENSMUSG00000028990	Lzic	No
Adipo_ref	-1.70057	8.49997	331.296	1.17771e-69	7.28344e-68	ENSMUSG00000020186	Csrp2	No
Adipo_ref	-1.3079	8.08683	331.004	1.34053e-69	8.28116e-68	ENSMUSG00000010461	Eya4	No
Adipo_ref	-1.91211	7.29934	350.481	1.7811e-69	1.09906e-67	ENSMUSG00000035279	Ssc5d	No
Adipo_ref	1.35237	7.38877	330.187	1.92565e-69	1.18693e-67	ENSMUSG00000029020	Mfn2	No
Adipo_ref	1.60257	7.20682	444.06	2.15821e-69	1.3288e-67	ENSMUSG00000072640	Lyrm9	No
Adipo_ref	1.24708	7.8005	329.536	2.57054e-69	1.58092e-67	ENSMUSG00000022307	Oxr1	No
Adipo_ref	1.35737	7.4622	329.225	2.94992e-69	1.81224e-67	ENSMUSG00000021033	Gstz1	No
Adipo_ref	1.52	7.22918	339.519	4.52069e-69	2.77415e-67	ENSMUSG00000010307	Tmem86a	No
Adipo_ref	1.16481	7.7079	328.163	4.7277e-69	2.89799e-67	ENSMUSG00000020843	Timm22	No
Adipo_ref	1.47778	7.26684	343.127	5.11618e-69	3.13266e-67	ENSMUSG00000031903	Pla2g15	No
Adipo_ref	0.96107	8.16026	327.425	6.55802e-69	4.01108e-67	ENSMUSG00000025825	Iscu	No
Adipo_ref	-1.94398	7.59702	327.367	6.7306e-69	4.11211e-67	ENSMUSG00000058571	Gpc6	No
Adipo_ref	-1.76739	7.46642	327.266	7.03984e-69	4.29631e-67	ENSMUSG00000042035	Igsf3	No
Adipo_ref	1.52828	7.20876	386.068	7.51422e-69	4.58079e-67	ENSMUSG00000061482	Hist1h4d	No
Adipo_ref	1.46459	7.61917	326.85	8.46555e-69	5.15507e-67	ENSMUSG00000045954	Cavin2	No
Adipo_ref	-1.29983	10.256	326.655	9.23341e-69	5.6165e-67	ENSMUSG00000005360	Slc1a3	No
Adipo_ref	-3.07761	7.73002	326.586	9.52049e-69	5.78479e-67	ENSMUSG00000000983	Wfdc18	No
Adipo_ref	1.51311	7.23539	395.566	9.66158e-69	5.8641e-67	ENSMUSG00000020451	Limk2	No
Adipo_ref	-1.0651	8.65992	326.383	1.0416e-68	6.31512e-67	ENSMUSG00000006589	Aprt	No
Adipo_ref	1.1328	7.83555	326.222	1.11904e-68	6.77723e-67	ENSMUSG00000024132	Eci1	No
Adipo_ref	0.987019	8.21696	325.991	1.24001e-68	7.50167e-67	ENSMUSG00000004264	Phb2	No
Adipo_ref	0.953958	8.13485	325.012	1.91549e-68	1.15755e-66	ENSMUSG00000061360	Phf5a	No
Adipo_ref	-1.95822	7.24165	355.685	1.92188e-68	1.16015e-66	ENSMUSG00000032011	Thy1	No
Adipo_ref	1.38647	7.64418	324.526	2.37747e-68	1.43361e-66	ENSMUSG00000023832	Acat2	No
Adipo_ref	-2.02773	7.51651	324.495	2.4099e-68	1.45159e-66	ENSMUSG00000024501	Dpysl3	No
Adipo_ref	1.39541	7.31662	339.919	3.61157e-68	2.17305e-66	ENSMUSG00000028975	Pex14	No
Adipo_ref	0.963176	9.02804	322.457	5.96289e-68	3.58393e-66	ENSMUSG00000063229	Ldha	No
Adipo_ref	-1.66148	7.67049	322.393	6.13553e-68	3.68371e-66	ENSMUSG00000030782	Tgfb1i1	No
Adipo_ref	-2.68145	7.47636	322.311	6.36267e-68	3.81595e-66	ENSMUSG00000034459	Ifit1	No
Adipo_ref	0.748438	9.86362	321.953	7.46173e-68	4.47028e-66	ENSMUSG00000004207	Psap	No
Adipo_ref	1.37222	7.33613	321.793	8.01333e-68	4.79556e-66	ENSMUSG00000035151	Elmod2	No
Adipo_ref	1.55525	7.07906	1573.02	8.46868e-68	5.06261e-66	ENSMUSG00000004360	9330159F19Rik	No
Adipo_ref	-1.44287	7.81338	321.208	1.03933e-67	6.20648e-66	ENSMUSG00000022098	Bmp1	No
Adipo_ref	1.53274	7.07937	1079.94	1.04304e-67	6.22193e-66	ENSMUSG00000020264	Slc36a2	No
Adipo_ref	-1.74045	7.43647	321.057	1.11186e-67	6.62532e-66	ENSMUSG00000022475	Hdac7	No
Adipo_ref	1.42491	7.28766	320.588	1.36982e-67	8.15375e-66	ENSMUSG00000022244	Amacr	No
Adipo_ref	-1.83307	7.40012	320.548	1.39429e-67	8.29052e-66	ENSMUSG00000032549	Rab6b	No
Adipo_ref	0.876392	8.52973	320.192	1.63372e-67	9.70376e-66	ENSMUSG00000023089	Ndufa5	No
Adipo_ref	1.26949	7.59772	319.491	2.23259e-67	1.32467e-65	ENSMUSG00000007476	Lrrc8a	No
Adipo_ref	-1.49472	7.74113	319.331	2.39702e-67	1.42071e-65	ENSMUSG00000022216	Psme1	No
Adipo_ref	-1.81574	7.3372	338.566	3.11085e-67	1.84184e-65	ENSMUSG00000066643	Wdr35	No
Adipo_ref	1.64574	7.14572	565.736	4.62662e-67	2.73636e-65	ENSMUSG00000030353	Tead4	No
Adipo_ref	1.47036	7.26827	338.628	5.02295e-67	2.9676e-65	ENSMUSG00000037697	Ddhd1	No
Adipo_ref	1.23157	8.63511	317.59	5.20458e-67	3.07164e-65	ENSMUSG00000093930	Hmgcs1	No
Adipo_ref	1.53215	7.24193	351.602	6.32233e-67	3.72735e-65	ENSMUSG00000028680	Plk3	No
Adipo_ref	-2.13237	7.76213	316.459	8.61558e-67	5.07396e-65	ENSMUSG00000031342	Gpm6b	No
Adipo_ref	-1.89375	7.28035	358.033	1.17914e-66	6.93692e-65	ENSMUSG00000031387	Renbp	No
Adipo_ref	-1.60354	7.77469	315.664	1.2282e-66	7.21794e-65	ENSMUSG00000033209	Ttc28	No
Adipo_ref	1.23098	7.5857	315.655	1.23286e-66	7.23762e-65	ENSMUSG00000065947	mt-Nd4l	No
Adipo_ref	-1.62236	7.71528	315.28	1.4572e-66	8.5456e-65	ENSMUSG00000052560	Cpne8	No
Adipo_ref	-1.7831	7.40254	314.926	1.70636e-66	9.99625e-65	ENSMUSG00000022912	Pros1	No
Adipo_ref	0.94417	8.24768	314.119	2.44542e-66	1.43107e-64	ENSMUSG00000018446	C1qbp	No
Adipo_ref	-3.14329	8.24332	313.876	2.72597e-66	1.59357e-64	ENSMUSG00000108106	Gm5886	No
Adipo_ref	-1.59022	7.71946	313.645	3.02202e-66	1.76479e-64	ENSMUSG00000037104	Socs5	No
Adipo_ref	-1.65355	7.53095	313.039	3.9596e-66	2.30988e-64	ENSMUSG00000022620	Arsa	No
Adipo_ref	1.38107	7.3089	327.865	6.11085e-66	3.56109e-64	ENSMUSG00000021772	Nkiras1	No
Adipo_ref	1.0174	8.05989	311.453	8.0399e-66	4.68034e-64	ENSMUSG00000023025	Larp4	No
Adipo_ref	-1.82862	7.33449	331.232	9.13961e-66	5.31494e-64	ENSMUSG00000024044	Epb41l3	No
Adipo_ref	1.46049	7.33676	311.033	9.69594e-66	5.63257e-64	ENSMUSG00000056749	Nfil3	Yes
Adipo_ref	-1.80194	7.32288	330.111	9.81198e-66	5.69402e-64	ENSMUSG00000035914	Cd276	No
Adipo_ref	-1.04023	8.50871	310.638	1.15679e-65	6.70601e-64	ENSMUSG00000026970	Rbms1	No
Adipo_ref	0.895976	8.35542	310.174	1.4234e-65	8.24294e-64	ENSMUSG00000047721	Bola2	No
Adipo_ref	1.24503	7.61293	310.127	1.45304e-65	8.40585e-64	ENSMUSG00000027465	Tbc1d20	No
Adipo_ref	-0.984498	8.33549	310.075	1.48779e-65	8.59792e-64	ENSMUSG00000019370	Calm3	No
Adipo_ref	-1.80695	7.45805	309.561	1.8711e-65	1.08018e-63	ENSMUSG00000055301	Adh7	No
Adipo_ref	-1.87012	7.3319	309.215	2.18481e-65	1.25997e-63	ENSMUSG00000027848	Olfml3	No
Adipo_ref	1.61684	7.09748	979.147	2.42544e-65	1.3973e-63	ENSMUSG00000105199	Gm43581	No
Adipo_ref	-0.956757	8.57026	308.665	2.79247e-65	1.60708e-63	ENSMUSG00000025066	Sfr1	No
Adipo_ref	0.975392	8.1289	308.575	2.90738e-65	1.67147e-63	ENSMUSG00000004535	Tax1bp1	No
Adipo_ref	1.05618	7.87461	308.441	3.08758e-65	1.77323e-63	ENSMUSG00000037740	Mrps26	No
Adipo_ref	1.31035	7.36869	308.389	3.16049e-65	1.81323e-63	ENSMUSG00000050043	Tmx2	No
Adipo_ref	1.15229	7.86034	307.849	4.02282e-65	2.30559e-63	ENSMUSG00000027195	Hsd17b12	No
Adipo_ref	-1.91617	7.22765	307.713	4.2744e-65	2.44725e-63	ENSMUSG00000042436	Mfap4	No
Adipo_ref	1.64262	7.10666	897.929	4.90213e-65	2.80375e-63	ENSMUSG00000033107	Rnf125	No
Adipo_ref	0.817402	9.70435	307.309	5.12105e-65	2.92595e-63	ENSMUSG00000025203	Scd2	No
Adipo_ref	-1.43113	7.88142	307.267	5.21785e-65	2.9782e-63	ENSMUSG00000025579	Gaa	No
Adipo_ref	-1.81298	7.61376	307.033	5.79495e-65	3.30419e-63	ENSMUSG00000091243	Vgll3	No
Adipo_ref	1.29211	7.46362	306.87	6.23124e-65	3.54931e-63	ENSMUSG00000086429	Gt(ROSA)26Sor	No
Adipo_ref	1.56666	7.19944	394.537	6.88065e-65	3.9152e-63	ENSMUSG00000079057	Cyp4v3	No
Adipo_ref	-1.87734	7.26799	316.037	7.23268e-65	4.1113e-63	ENSMUSG00000037379	Spon2	No
Adipo_ref	-1.65083	7.51619	306.502	7.34598e-65	4.17143e-63	ENSMUSG00000031875	Cmtm3	No
Adipo_ref	0.779796	8.65337	306.288	8.0844e-65	4.58606e-63	ENSMUSG00000020671	Rab10	No
Adipo_ref	1.01738	8.20526	306.252	8.2148e-65	4.65528e-63	ENSMUSG00000003038	Hmgn2	No
Adipo_ref	1.25442	7.42962	305.8	1.00562e-64	5.69297e-63	ENSMUSG00000025155	Dus1l	No
Adipo_ref	1.49456	7.23277	384.373	1.26617e-64	7.16069e-63	ENSMUSG00000048787	Dcun1d3	Yes
Adipo_ref	-0.804044	8.81687	305.032	1.41841e-64	8.0135e-63	ENSMUSG00000042747	Krtcap2	No
Adipo_ref	1.62257	7.14942	549.835	1.58177e-64	8.92735e-63	ENSMUSG00000051169	Rpusd3	No
Adipo_ref	0.832503	8.43013	304.15	2.10516e-64	1.18693e-62	ENSMUSG00000071072	Ptges3	No
Adipo_ref	1.03839	7.93579	304.107	2.14554e-64	1.20847e-62	ENSMUSG00000036850	Mrpl41	No
Adipo_ref	1.23824	7.64023	303.938	2.31402e-64	1.30204e-62	ENSMUSG00000002900	Lamb1	No
Adipo_ref	0.96965	8.10888	303.633	2.65286e-64	1.49118e-62	ENSMUSG00000038717	Atp5l	No
Adipo_ref	-1.85841	7.43517	303.431	2.90478e-64	1.63114e-62	ENSMUSG00000051323	Pcdh19	No
Adipo_ref	-2.03998	7.36338	303.301	3.07791e-64	1.72661e-62	ENSMUSG00000023885	Thbs2	No
Adipo_ref	-1.75556	7.53718	303.223	3.18731e-64	1.78618e-62	ENSMUSG00000031925	Maml2	No
Adipo_ref	-1.79317	7.38611	302.631	4.15614e-64	2.32677e-62	ENSMUSG00000026825	Dnm1	No
Adipo_ref	1.12384	8.01879	302.395	4.61889e-64	2.58323e-62	ENSMUSG00000085241	Snhg3	No
Adipo_ref	1.33742	7.69663	302.337	4.74118e-64	2.64895e-62	ENSMUSG00000060675	Pla2g16	No
Adipo_ref	-1.5782	7.84062	302.191	5.06122e-64	2.82492e-62	ENSMUSG00000050199	Lgr4	No
Adipo_ref	-1.58958	8.02104	301.696	6.31898e-64	3.5234e-62	ENSMUSG00000026547	Tagln2	No
Adipo_ref	-1.86104	7.20554	372.17	7.02069e-64	3.91074e-62	ENSMUSG00000066058	Cldn19	No
Adipo_ref	-1.74825	7.66055	301.287	7.58838e-64	4.22088e-62	ENSMUSG00000038776	Ephx1	No
Adipo_ref	1.64382	7.12967	685.747	7.59266e-64	4.22088e-62	ENSMUSG00000110156	Gm42067	No
Adipo_ref	1.38776	7.09091	463.922	8.06102e-64	4.47677e-62	ENSMUSG00000053797	Krt16	No
Adipo_ref	1.28927	7.48357	300.757	9.62444e-64	5.33969e-62	ENSMUSG00000041548	Hspb8	No
Adipo_ref	-1.23181	8.25704	300.544	1.05867e-63	5.8677e-62	ENSMUSG00000034101	Ctnnd1	No
Adipo_ref	0.783669	8.67889	300.313	1.17455e-63	6.50347e-62	ENSMUSG00000026087	Mrpl30	No
Adipo_ref	0.786441	8.51408	300.159	1.25802e-63	6.95871e-62	ENSMUSG00000022427	Tomm22	No
Adipo_ref	1.60526	7.16436	496.797	1.34921e-63	7.45571e-62	ENSMUSG00000028737	Aldh4a1	No
Adipo_ref	1.31059	7.40333	299.714	1.53585e-63	8.47862e-62	ENSMUSG00000029199	Lias	No
Adipo_ref	-1.503	9.33042	299.205	1.92965e-63	1.0642e-61	ENSMUSG00000061353	Cxcl12	No
Adipo_ref	1.27564	7.37623	299.118	2.00668e-63	1.10559e-61	ENSMUSG00000026005	Rpe	No
Adipo_ref	-1.87318	7.26873	322.935	2.12369e-63	1.16889e-61	ENSMUSG00000053007	Creb5	No
Adipo_ref	-1.45529	8.17069	298.882	2.23053e-63	1.22648e-61	ENSMUSG00000029860	Zyx	No
Adipo_ref	0.755851	8.71865	298.485	2.66573e-63	1.46433e-61	ENSMUSG00000045996	Polr2k	No
Adipo_ref	-1.70153	7.42097	298.302	2.89383e-63	1.58806e-61	ENSMUSG00000028078	Dclk2	No
Adipo_ref	1.07796	7.83275	298.294	2.90488e-63	1.59255e-61	ENSMUSG00000025745	Hadha	No
Adipo_ref	1.10213	7.69908	298.181	3.05478e-63	1.67308e-61	ENSMUSG00000015714	Cers2	No
Adipo_ref	0.804582	8.42444	297.571	4.01784e-63	2.19837e-61	ENSMUSG00000051234	Rnf7	No
Adipo_ref	-1.82671	7.32391	297.443	4.25433e-63	2.32548e-61	ENSMUSG00000028289	Epha7	No
Adipo_ref	-1.38648	7.91268	296.961	5.28285e-63	2.88484e-61	ENSMUSG00000020263	Appl2	No
Adipo_ref	0.687227	8.86908	296.236	7.31436e-63	3.99028e-61	ENSMUSG00000027673	Ndufb5	No
Adipo_ref	0.933678	8.18126	296.161	7.56562e-63	4.1233e-61	ENSMUSG00000022474	Pmm1	No
Adipo_ref	0.682504	9.76518	295.948	8.32558e-63	4.53303e-61	ENSMUSG00000028639	Ybx1	No
Adipo_ref	-0.775304	9.11284	295.73	9.17931e-63	4.99297e-61	ENSMUSG00000031029	Eif3f	No
Adipo_ref	1.59177	7.09919	879.281	1.13381e-62	6.16117e-61	ENSMUSG00000008153	Clstn3	No
Adipo_ref	1.1107	7.77183	294.617	1.51374e-62	8.21768e-61	ENSMUSG00000051510	Mafg	Yes
Adipo_ref	-1.4759	7.65135	293.702	2.28278e-62	1.23805e-60	ENSMUSG00000019978	Epb41l2	No
Adipo_ref	-1.91539	7.39702	293.541	2.45455e-62	1.32991e-60	ENSMUSG00000001870	Ltbp1	No
Adipo_ref	1.20714	7.58623	293.532	2.46494e-62	1.33424e-60	ENSMUSG00000038975	Rabggtb	No
Adipo_ref	1.07095	7.75142	293.113	2.97506e-62	1.60879e-60	ENSMUSG00000078622	Ccdc47	No
Adipo_ref	-1.74403	7.34125	319.088	2.98348e-62	1.61177e-60	ENSMUSG00000063605	Ccdc102a	No
Adipo_ref	1.08119	7.72874	292.793	3.43624e-62	1.85457e-60	ENSMUSG00000062691	Cebpzos	No
Adipo_ref	1.26342	7.35176	292.601	3.74581e-62	2.01968e-60	ENSMUSG00000115801	AC160336.1	No
Adipo_ref	-1.66749	7.61585	292.596	3.75339e-62	2.0218e-60	ENSMUSG00000047945	Marcksl1	No
Adipo_ref	-1.49315	7.66351	292.557	3.82048e-62	2.05595e-60	ENSMUSG00000039497	Dse	No
Adipo_ref	-1.8584	7.56566	291.986	4.93847e-62	2.65502e-60	ENSMUSG00000004655	Aqp1	No
Adipo_ref	1.20251	7.5789	291.657	5.7248e-62	3.07478e-60	ENSMUSG00000050697	Prkaa1	No
Adipo_ref	0.852383	8.68444	291.629	5.79736e-62	3.11074e-60	ENSMUSG00000006373	Pgrmc1	No
Adipo_ref	-1.36607	7.81456	291.323	6.6532e-62	3.56653e-60	ENSMUSG00000096145	Vkorc1	No
Adipo_ref	-1.43847	7.65763	291.182	7.08984e-62	3.79693e-60	ENSMUSG00000040415	Dtx3	No
Adipo_ref	-1.15697	8.2101	290.531	9.50016e-62	5.08286e-60	ENSMUSG00000073889	Il11ra1	No
Adipo_ref	1.10691	7.71926	290.471	9.76334e-62	5.21864e-60	ENSMUSG00000000171	Sdhd	No
Adipo_ref	1.44233	7.23883	343.791	1.45364e-61	7.76243e-60	ENSMUSG00000064105	Cnnm2	No
Adipo_ref	-2.19466	7.53585	288.067	2.88054e-61	1.53673e-59	ENSMUSG00000035258	Abi3bp	No
Adipo_ref	-1.62631	7.64792	288.001	2.96781e-61	1.58177e-59	ENSMUSG00000022754	Tmem45a	No
Adipo_ref	-1.41728	7.80134	287.782	3.27586e-61	1.74428e-59	ENSMUSG00000022246	Rai14	No
Adipo_ref	-1.68645	7.36032	287.603	3.55096e-61	1.88895e-59	ENSMUSG00000049521	Cdc42ep1	No
Adipo_ref	-1.81364	7.34449	287.282	4.10272e-61	2.18037e-59	ENSMUSG00000078350	Smim1	No
Adipo_ref	0.894657	8.15861	287.258	4.14649e-61	2.20153e-59	ENSMUSG00000027472	Pdrg1	No
Adipo_ref	1.28108	7.3112	293.338	4.31151e-61	2.28696e-59	ENSMUSG00000091478	Gm10039	No
Adipo_ref	-1.67501	7.78185	286.372	6.18174e-61	3.27585e-59	ENSMUSG00000042302	Ehbp1	No
Adipo_ref	-0.960514	8.78799	286.2	6.68069e-61	3.53688e-59	ENSMUSG00000078453	Abracl	No
Adipo_ref	-1.94642	7.39002	285.853	7.8102e-61	4.13093e-59	ENSMUSG00000034488	Edil3	No
Adipo_ref	-0.923219	8.72001	285.49	9.19756e-61	4.86009e-59	ENSMUSG00000033306	Lpp	No
Adipo_ref	1.27474	7.68633	284.801	1.25513e-60	6.62597e-59	ENSMUSG00000028551	Cdkn2c	No
Adipo_ref	-1.78842	7.29604	284.527	1.52981e-60	8.06835e-59	ENSMUSG00000039116	Adgrg6	No
Adipo_ref	-1.7933	7.42924	284.202	1.64432e-60	8.66403e-59	ENSMUSG00000030220	Arhgdib	No
Adipo_ref	-2.08262	7.31714	283.728	2.03603e-60	1.07178e-58	ENSMUSG00000074896	Ifit3	No
Adipo_ref	1.30448	7.39383	283.545	2.2112e-60	1.16289e-58	ENSMUSG00000008305	Tle1	No
Adipo_ref	-2.06028	7.31732	283.446	2.31264e-60	1.21509e-58	ENSMUSG00000067780	Pi15	No
Adipo_ref	-2.52023	7.54807	283.093	2.71102e-60	1.42305e-58	ENSMUSG00000017002	Slpi	No
Adipo_ref	1.25866	7.39751	282.841	3.03809e-60	1.59323e-58	ENSMUSG00000025353	Ormdl2	No
Adipo_ref	-1.66815	7.64633	282.131	4.18602e-60	2.19316e-58	ENSMUSG00000038587	Akap12	No
Adipo_ref	-1.48513	7.61832	281.99	4.45973e-60	2.33436e-58	ENSMUSG00000019461	Plscr3	No
Adipo_ref	1.58302	7.13101	603.758	4.69038e-60	2.45277e-58	ENSMUSG00000039648	Kyat1	No
Adipo_ref	1.44362	7.23588	320.125	5.77745e-60	3.0184e-58	ENSMUSG00000020262	Adarb1	No
Adipo_ref	0.728707	9.35133	280.492	8.77113e-60	4.57813e-58	ENSMUSG00000021520	Uqcrb	No
Adipo_ref	-2.1046	7.37605	280.336	9.41272e-60	4.90563e-58	ENSMUSG00000024899	Papss2	No
Adipo_ref	-1.63044	8.85468	280.335	9.41624e-60	4.90563e-58	ENSMUSG00000028195	Ccn1	No
Adipo_ref	1.5667	7.14269	526.218	1.07961e-59	5.61922e-58	ENSMUSG00000040957	Cables1	No
Adipo_ref	1.31176	7.30703	296.773	1.20064e-59	6.24335e-58	ENSMUSG00000030835	Nomo1	No
Adipo_ref	1.04786	7.75019	279.75	1.22622e-59	6.36618e-58	ENSMUSG00000029110	Rnf4	No
Adipo_ref	-2.43015	7.35056	279.75	1.22656e-59	6.36618e-58	ENSMUSG00000021268	Meg3	No
Adipo_ref	-0.850047	11.6513	279.657	1.27883e-59	6.63128e-58	ENSMUSG00000062825	Actg1	No
Adipo_ref	-1.37744	8.1602	279.511	1.36639e-59	7.07872e-58	ENSMUSG00000058135	Gstm1	No
Adipo_ref	1.57511	7.10607	720.953	1.64806e-59	8.52998e-58	ENSMUSG00000048442	Smim5	No
Adipo_ref	-1.55626	7.55295	278.859	1.83414e-59	9.48423e-58	ENSMUSG00000001288	Rarg	No
Adipo_ref	1.20366	7.48039	278.832	1.85692e-59	9.5931e-58	ENSMUSG00000030086	Chchd6	No
Adipo_ref	1.25387	7.44973	278.782	1.89944e-59	9.80365e-58	ENSMUSG00000015176	Nolc1	No
Adipo_ref	1.2587	7.34213	278.624	2.03985e-59	1.05186e-57	ENSMUSG00000009293	Ube2g2	No
Adipo_ref	0.983672	8.02189	278.586	2.07518e-59	1.06908e-57	ENSMUSG00000017428	Psmd11	No
Adipo_ref	-1.698	7.32571	298.96	2.34105e-59	1.20493e-57	ENSMUSG00000024253	Dync2li1	No
Adipo_ref	-1.62306	7.60163	278.194	2.47767e-59	1.27407e-57	ENSMUSG00000022687	Boc	No
Adipo_ref	1.00192	8.34086	277.891	2.84037e-59	1.45923e-57	ENSMUSG00000026701	Prdx6	No
Adipo_ref	1.39805	7.2366	334.639	3.12557e-59	1.60427e-57	ENSMUSG00000064307	Lrrc51	No
Adipo_ref	1.57989	7.10848	781.691	3.22202e-59	1.65224e-57	ENSMUSG00000068747	Sort1	No
Adipo_ref	-1.02308	11.8543	277.299	3.71254e-59	1.90203e-57	ENSMUSG00000001025	S100a6	No
Adipo_ref	-1.81081	7.25503	277.286	3.73403e-59	1.91127e-57	ENSMUSG00000032172	Olfm2	No
Adipo_ref	1.05524	7.75753	276.683	4.90498e-59	2.50831e-57	ENSMUSG00000001211	Agpat3	No
Adipo_ref	-1.08736	8.31322	276.508	5.3085e-59	2.71217e-57	ENSMUSG00000030067	Foxp1	Yes
Adipo_ref	1.11115	7.70479	276.459	5.42933e-59	2.77135e-57	ENSMUSG00000033793	Atp6v1h	No
Adipo_ref	-1.70483	7.36141	284.562	5.95243e-59	3.03558e-57	ENSMUSG00000024420	Zfp521	Yes
Adipo_ref	0.63669	9.05799	275.823	7.23851e-59	3.68805e-57	ENSMUSG00000073616	Cops9	No
Adipo_ref	1.04419	7.75665	275.653	7.81807e-59	3.97969e-57	ENSMUSG00000045690	Wdr89	No
Adipo_ref	1.30212	7.30249	288.557	9.50174e-59	4.83231e-57	ENSMUSG00000004069	Dnaja3	No
Adipo_ref	-1.74714	7.34676	275.202	9.58515e-59	4.87027e-57	ENSMUSG00000037892	Pcdh18	No
Adipo_ref	1.26248	7.50839	275.104	1.00208e-58	5.08697e-57	ENSMUSG00000042599	Kdm7a	No
Adipo_ref	-2.03726	7.50133	274.758	1.17185e-58	5.94338e-57	ENSMUSG00000020846	Rflnb	No
Adipo_ref	0.805164	8.29699	273.62	1.96185e-58	9.94101e-57	ENSMUSG00000031556	Tm2d2	No
Adipo_ref	-2.11999	7.31052	273.607	1.97281e-58	9.9874e-57	ENSMUSG00000027500	Stmn2	No
Adipo_ref	1.12163	7.65251	273.593	1.98537e-58	1.00419e-56	ENSMUSG00000058355	Abce1	No
Adipo_ref	-1.19	7.97694	273.533	2.04064e-58	1.0312e-56	ENSMUSG00000028465	Tln1	No
Adipo_ref	1.2665	7.35433	273.311	2.25599e-58	1.13899e-56	ENSMUSG00000020706	Ftsj3	No
Adipo_ref	1.15114	7.52379	272.682	2.99938e-58	1.51293e-56	ENSMUSG00000016257	Prelid3b	No
Adipo_ref	0.881227	8.33453	272.167	3.78792e-58	1.90895e-56	ENSMUSG00000014226	Cacybp	No
Adipo_ref	1.09911	7.62574	272.157	3.80532e-58	1.91598e-56	ENSMUSG00000023723	Mrps23	No
Adipo_ref	-1.86242	7.30561	272.036	4.01959e-58	2.02203e-56	ENSMUSG00000076441	Ass1	No
Adipo_ref	-0.820386	8.85194	271.997	4.09033e-58	2.05575e-56	ENSMUSG00000029767	Calu	No
Adipo_ref	1.04379	7.76168	271.734	4.60874e-58	2.3142e-56	ENSMUSG00000031751	Amfr	No
Adipo_ref	-1.33621	8.31295	271.523	5.07049e-58	2.54376e-56	ENSMUSG00000090386	Mir99ahg	No
Adipo_ref	-1.81051	7.89299	271.495	5.13442e-58	2.57351e-56	ENSMUSG00000019880	Rspo3	No
Adipo_ref	0.855426	8.15945	271.415	5.32448e-58	2.66637e-56	ENSMUSG00000034211	Mrps17	No
Adipo_ref	-1.85286	7.36419	271.405	5.34819e-58	2.67583e-56	ENSMUSG00000054871	Tmem158	No
Adipo_ref	-1.46051	7.58451	271.355	5.47145e-58	2.73504e-56	ENSMUSG00000014075	Tctex1d2	No
Adipo_ref	0.691277	8.71029	271.271	5.68332e-58	2.83839e-56	ENSMUSG00000020477	Mrps24	No
Adipo_ref	0.699086	8.7823	271.247	5.74702e-58	2.86762e-56	ENSMUSG00000022338	Eny2	No
Adipo_ref	-1.59888	7.38953	271.251	6.14519e-58	3.06355e-56	ENSMUSG00000035863	Palm	No
Adipo_ref	1.18442	7.50432	270.876	6.79723e-58	3.38329e-56	ENSMUSG00000031357	Syap1	No
Adipo_ref	1.08036	7.68362	270.876	6.79875e-58	3.38329e-56	ENSMUSG00000024404	Riok3	No
Adipo_ref	1.54301	7.17733	412.79	7.07705e-58	3.51863e-56	ENSMUSG00000023087	Noct	No
Adipo_ref	0.669213	8.91668	270.612	7.66247e-58	3.80629e-56	ENSMUSG00000002379	Ndufa11	No
Adipo_ref	-1.091	8.16664	270.479	8.13742e-58	4.0386e-56	ENSMUSG00000051579	Tceal8	No
Adipo_ref	0.96383	7.91789	270.424	8.34403e-58	4.13745e-56	ENSMUSG00000093483	AA465934	No
Adipo_ref	1.2828	7.3452	270.361	8.58579e-58	4.25353e-56	ENSMUSG00000005534	Insr	No
Adipo_ref	-2.12015	7.29997	270.15	9.44794e-58	4.67648e-56	ENSMUSG00000031626	Sorbs2	No
Adipo_ref	1.04244	7.71332	269.32	1.37663e-57	6.80787e-56	ENSMUSG00000090935	Synj2bp	No
Adipo_ref	-0.850039	8.76695	268.686	1.83482e-57	9.06569e-56	ENSMUSG00000035133	Arhgap5	No
Adipo_ref	-1.46716	7.54095	268.33	2.15648e-57	1.06455e-55	ENSMUSG00000034271	Jdp2	No
Adipo_ref	1.26721	7.42611	268.28	2.20568e-57	1.08787e-55	ENSMUSG00000032870	Smap2	No
Adipo_ref	1.2003	7.57165	268.253	2.23282e-57	1.10028e-55	ENSMUSG00000028405	Aco1	No
Adipo_ref	-1.21576	8.34219	268.13	2.36179e-57	1.1628e-55	ENSMUSG00000031799	Tpm4	No
Adipo_ref	0.965759	7.87104	267.894	2.6278e-57	1.29263e-55	ENSMUSG00000030224	Strap	No
Adipo_ref	1.29292	7.59599	267.775	2.77407e-57	1.36337e-55	ENSMUSG00000021365	Nedd9	No
Adipo_ref	1.04677	7.79588	267.259	3.5067e-57	1.72191e-55	ENSMUSG00000008393	Carhsp1	Yes
Adipo_ref	0.573131	10.1907	266.991	3.95942e-57	1.94249e-55	ENSMUSG00000036781	Rps27l	No
Adipo_ref	-1.10485	8.3953	266.782	4.35377e-57	2.13408e-55	ENSMUSG00000042312	S100a13	No
Adipo_ref	1.45914	7.07827	1206.46	5.15526e-57	2.52471e-55	ENSMUSG00000037709	Fam13a	No
Adipo_ref	-1.85562	7.48529	266.408	5.15999e-57	2.5248e-55	ENSMUSG00000005583	Mef2c	Yes
Adipo_ref	1.40026	7.33545	266.34	5.32099e-57	2.60129e-55	ENSMUSG00000030849	Fgfr2	No
Adipo_ref	1.52054	7.16214	455.443	8.76391e-57	4.28067e-55	ENSMUSG00000022508	Bcl6	No
Adipo_ref	1.528	7.13865	529.609	9.56162e-57	4.66621e-55	ENSMUSG00000105519	E430021H15Rik	No
Adipo_ref	-1.76763	7.23772	264.687	1.12719e-56	5.49604e-55	ENSMUSG00000001435	Col18a1	No
Adipo_ref	1.03965	7.73942	264.604	1.17046e-56	5.70199e-55	ENSMUSG00000028676	Srsf10	No
Adipo_ref	1.05125	7.86864	264.301	1.34289e-56	6.53625e-55	ENSMUSG00000003226	Ranbp2	No
Adipo_ref	1.4481	7.08084	1228.59	1.49043e-56	7.24803e-55	ENSMUSG00000046275	Trarg1	No
Adipo_ref	0.932117	8.00749	263.968	1.56244e-56	7.59156e-55	ENSMUSG00000027808	Serp1	No
Adipo_ref	-1.76392	7.20162	304.884	1.59856e-56	7.7603e-55	ENSMUSG00000086070	8430436N08Rik	No
Adipo_ref	-1.16827	7.98191	263.903	1.60901e-56	7.80419e-55	ENSMUSG00000058587	Tmod3	No
Adipo_ref	1.00693	7.76819	263.658	1.79863e-56	8.71631e-55	ENSMUSG00000004789	Dlst	No
Adipo_ref	1.1108	7.67142	263.076	2.344e-56	1.13493e-54	ENSMUSG00000037458	Azin1	No
Adipo_ref	-1.7493	7.22787	343.003	2.45633e-56	1.18828e-54	ENSMUSG00000043496	Tril	No
Adipo_ref	0.726977	8.94298	262.871	2.57208e-56	1.24319e-54	ENSMUSG00000025204	Ndufb8	No
Adipo_ref	-1.82386	7.3693	262.814	2.64008e-56	1.27495e-54	ENSMUSG00000055435	Maf	No
Adipo_ref	0.728309	8.79969	262.8	2.65666e-56	1.28185e-54	ENSMUSG00000029649	Pomp	No
Adipo_ref	-1.31626	7.70097	262.621	2.88224e-56	1.38948e-54	ENSMUSG00000030814	Bcl7c	No
Adipo_ref	-1.29597	7.85832	262.303	3.33026e-56	1.60407e-54	ENSMUSG00000022263	Trio	No
Adipo_ref	-1.55876	7.73756	261.942	3.92439e-56	1.88861e-54	ENSMUSG00000073411	H2-D1	No
Adipo_ref	-1.20283	7.95103	261.37	5.09123e-56	2.44802e-54	ENSMUSG00000059689	Zfp637	Yes
Adipo_ref	0.732761	8.67507	261.307	5.23821e-56	2.51652e-54	ENSMUSG00000028447	Dctn3	No
Adipo_ref	-1.6676	7.40414	261.274	5.3164e-56	2.55187e-54	ENSMUSG00000004631	Sgce	No
Adipo_ref	0.927013	7.96829	261.074	5.82389e-56	2.79306e-54	ENSMUSG00000033732	Sf3b3	No
Adipo_ref	-1.70154	7.30491	271.757	6.08483e-56	2.91568e-54	ENSMUSG00000027230	Creb3l1	No
Adipo_ref	0.659308	8.83905	260.26	8.43459e-56	4.03813e-54	ENSMUSG00000029642	Polr1d	No
Adipo_ref	1.06344	7.70948	260.016	9.42534e-56	4.50858e-54	ENSMUSG00000039100	2006-03-01	No
Adipo_ref	1.17394	7.48774	259.979	9.58582e-56	4.58139e-54	ENSMUSG00000029190	D5Ertd579e	No
Adipo_ref	-0.748899	8.82665	259.465	1.21127e-55	5.78411e-54	ENSMUSG00000027422	Rrbp1	No
Adipo_ref	-1.06519	8.09099	259.13	1.41062e-55	6.73027e-54	ENSMUSG00000003161	Sri	No
Adipo_ref	0.921149	8.02014	258.605	1.79174e-55	8.54129e-54	ENSMUSG00000064357	mt-Atp6	No
Adipo_ref	1.39753	7.21638	349.308	2.31255e-55	1.10145e-53	ENSMUSG00000022391	Rangap1	No
Adipo_ref	-1.73994	7.19994	358.924	2.5963e-55	1.23554e-53	ENSMUSG00000057346	Apol9a	No
Adipo_ref	-0.907358	8.28759	257.739	2.6571e-55	1.2634e-53	ENSMUSG00000005881	Ergic3	No
Adipo_ref	1.16407	7.65076	257.24	3.33569e-55	1.58469e-53	ENSMUSG00000021981	Cab39l	No
Adipo_ref	-1.21334	7.87372	257.194	3.40576e-55	1.6166e-53	ENSMUSG00000034868	Myl12b	No
Adipo_ref	0.993048	7.77839	256.836	4.00914e-55	1.90138e-53	ENSMUSG00000031601	Cnot7	No
Adipo_ref	-1.8449	7.33739	256.008	5.84816e-55	2.77119e-53	ENSMUSG00000039518	Cdsn	No
Adipo_ref	1.11583	7.82526	255.381	7.78249e-55	3.68464e-53	ENSMUSG00000032712	Resf1	No
Adipo_ref	-1.59407	7.31409	276.82	8.81531e-55	4.17008e-53	ENSMUSG00000031802	Phxr4	No
Adipo_ref	-0.693371	9.73897	254.534	1.1447e-54	5.41037e-53	ENSMUSG00000031167	Rbm3	No
Adipo_ref	0.617715	8.74357	253.526	1.81267e-54	8.56026e-53	ENSMUSG00000078578	Ube2d3	No
Adipo_ref	-1.701	7.51466	253.46	1.86867e-54	8.81721e-53	ENSMUSG00000031284	Pak3	No
Adipo_ref	-1.65308	7.28448	264.636	2.29746e-54	1.08312e-52	ENSMUSG00000031838	Ifi30	No
Adipo_ref	0.695749	8.6316	252.909	2.40185e-54	1.13138e-52	ENSMUSG00000027184	Caprin1	No
Adipo_ref	-1.09079	7.93477	252.883	2.43087e-54	1.14407e-52	ENSMUSG00000078429	Ctdsp2	No
Adipo_ref	-1.63307	7.31242	271.073	2.79547e-54	1.31456e-52	ENSMUSG00000020086	H2afy2	No
Adipo_ref	1.26702	7.31714	255.933	2.8465e-54	1.33742e-52	ENSMUSG00000059486	Kbtbd2	No
Adipo_ref	-1.30373	7.73657	252.31	3.15806e-54	1.48256e-52	ENSMUSG00000020674	Pxdn	No
Adipo_ref	0.926363	7.92598	252.057	3.54457e-54	1.6626e-52	ENSMUSG00000028557	Rnf11	No
Adipo_ref	1.15681	7.42053	251.872	3.85704e-54	1.80763e-52	ENSMUSG00000031568	Rwdd4a	No
Adipo_ref	1.16471	7.45044	250.799	6.29382e-54	2.94716e-52	ENSMUSG00000061024	Rrs1	No
Adipo_ref	1.18671	7.74755	250.517	7.15792e-54	3.34897e-52	ENSMUSG00000031402	Mpp1	No
Adipo_ref	1.02872	8.18075	250.299	7.90624e-54	3.69597e-52	ENSMUSG00000030157	Clec2d	No
Adipo_ref	1.32149	7.07278	591.496	8.73539e-54	4.08014e-52	ENSMUSG00000061780	Cfd	No
Adipo_ref	-0.635621	9.71107	249.758	1.01258e-53	4.7256e-52	ENSMUSG00000022312	Eif3h	No
Adipo_ref	1.02519	8.36091	249.13	1.34872e-53	6.28906e-52	ENSMUSG00000019966	Kitl	No
Adipo_ref	1.25078	7.29725	248.996	1.43412e-53	6.68166e-52	ENSMUSG00000024413	Npc1	No
Adipo_ref	-1.4619	7.58996	248.432	1.85605e-53	8.64018e-52	ENSMUSG00000039153	Runx2	Yes
Adipo_ref	-1.62576	7.3005	267.642	2.49912e-53	1.1624e-51	ENSMUSG00000053062	Jam2	No
Adipo_ref	1.45205	7.08628	1051.95	2.71037e-53	1.25961e-51	ENSMUSG00000097378	B230208H11Rik	No
Adipo_ref	-1.64294	7.6697	247.331	3.06959e-53	1.42536e-51	ENSMUSG00000053398	Phgdh	No
Adipo_ref	-1.51591	7.37208	247.276	3.14821e-53	1.46064e-51	ENSMUSG00000068758	Il3ra	No
Adipo_ref	-1.20256	7.99379	247.266	3.16225e-53	1.46593e-51	ENSMUSG00000018821	Avpi1	No
Adipo_ref	-1.67725	7.27739	280.689	3.66717e-53	1.69858e-51	ENSMUSG00000019853	Hebp2	No
Adipo_ref	1.17756	7.50407	246.69	4.11428e-53	1.90409e-51	ENSMUSG00000020075	Ddx21	No
Adipo_ref	-1.10818	8.03068	246.592	4.30277e-53	1.98966e-51	ENSMUSG00000029070	Mxra8	No
Adipo_ref	1.09937	7.53105	246.504	4.48056e-53	2.07015e-51	ENSMUSG00000006392	Med8	No
Adipo_ref	-1.62607	7.32358	270.667	5.4656e-53	2.52317e-51	ENSMUSG00000013921	Clip3	No
Adipo_ref	-1.53877	7.64599	245.915	5.86522e-53	2.70541e-51	ENSMUSG00000043336	Filip1l	No
Adipo_ref	1.32451	7.25205	296.445	6.16056e-53	2.83928e-51	ENSMUSG00000001143	Lman2l	No
Adipo_ref	1.49078	7.14216	424.691	8.35377e-53	3.84689e-51	ENSMUSG00000035112	Wnk4	No
Adipo_ref	-1.37219	7.82751	244.754	9.97819e-53	4.59113e-51	ENSMUSG00000036103	Colec12	No
Adipo_ref	-1.26058	7.88589	244.107	1.34152e-52	6.16742e-51	ENSMUSG00000018965	Ywhah	No
Adipo_ref	-1.7045	7.21154	326.176	1.38524e-52	6.36315e-51	ENSMUSG00000057969	Sema3b	No
Adipo_ref	1.34833	7.07434	1182.47	1.57123e-52	7.21153e-51	ENSMUSG00000084960	B430010I23Rik	No
Adipo_ref	-1.56849	7.34532	245.032	1.69298e-52	7.76393e-51	ENSMUSG00000024043	Arhgap28	No
Adipo_ref	-1.04043	8.03964	243.313	1.92967e-52	8.8421e-51	ENSMUSG00000031591	Asah1	No
Adipo_ref	-1.69464	7.26384	243.31	1.93237e-52	8.84717e-51	ENSMUSG00000044734	Serpinb1a	No
Adipo_ref	-1.6997	7.25104	243.241	1.99486e-52	9.12574e-51	ENSMUSG00000045312	Lhfpl2	No
Adipo_ref	1.09068	7.64352	243.233	2.00182e-52	9.15004e-51	ENSMUSG00000027309	4930402H24Rik	No
Adipo_ref	1.19099	7.47644	243.203	2.02993e-52	9.27089e-51	ENSMUSG00000021133	Susd6	No
Adipo_ref	-1.47917	7.5716	242.943	2.28642e-52	1.04337e-50	ENSMUSG00000039607	Rbms3	No
Adipo_ref	1.0639	7.68506	242.698	2.55783e-52	1.16627e-50	ENSMUSG00000030654	Arl6ip1	No
Adipo_ref	-1.71432	7.3668	242.651	2.61367e-52	1.19075e-50	ENSMUSG00000062991	Nrg1	No
Adipo_ref	1.00941	7.68533	242.445	2.872e-52	1.30737e-50	ENSMUSG00000030286	Emc3	No
Adipo_ref	-1.61815	7.49991	242.152	3.28368e-52	1.49355e-50	ENSMUSG00000059588	Calcrl	No
Adipo_ref	1.36611	7.20845	342.292	3.5581e-52	1.61704e-50	ENSMUSG00000022540	Rogdi	Yes
Adipo_ref	1.08354	7.66212	241.841	3.78791e-52	1.72008e-50	ENSMUSG00000080893	Gm15920	No
Adipo_ref	-1.696	7.2139	341.886	4.4675e-52	2.02702e-50	ENSMUSG00000040717	Il17rd	No
Adipo_ref	-0.755644	10.1116	241.233	5.00471e-52	2.26891e-50	ENSMUSG00000053332	Gas5	No
Adipo_ref	1.24061	7.30348	245.135	6.72858e-52	3.04795e-50	ENSMUSG00000031403	Dkc1	No
Adipo_ref	1.31957	7.2591	287.129	8.01007e-52	3.62549e-50	ENSMUSG00000058997	Vwa8	No
Adipo_ref	1.37136	7.19612	323.764	8.63081e-52	3.90326e-50	ENSMUSG00000034854	Mfsd12	No
Adipo_ref	-0.756135	10.0009	240.011	8.76213e-52	3.95943e-50	ENSMUSG00000008682	Rpl10	No
Adipo_ref	0.758793	8.46975	239.728	9.97535e-52	4.50399e-50	ENSMUSG00000002416	Ndufb2	No
Adipo_ref	1.40928	7.18376	244.97	1.03483e-51	4.6686e-50	ENSMUSG00000051748	Wfdc21	No
Adipo_ref	-1.7491	7.47081	239.636	1.04053e-51	4.6905e-50	ENSMUSG00000041272	Tox	Yes
Adipo_ref	1.01747	7.72935	239.496	1.10973e-51	4.9984e-50	ENSMUSG00000022111	Uchl3	No
Adipo_ref	-1.61672	7.2988	268.586	1.30932e-51	5.89259e-50	ENSMUSG00000003352	Cacnb3	No
Adipo_ref	-1.5642	7.3584	239.092	1.33542e-51	6.00517e-50	ENSMUSG00000010830	Kdelr3	No
Adipo_ref	-1.60771	7.29128	274.039	1.40804e-51	6.32659e-50	ENSMUSG00000034684	Sema3f	No
Adipo_ref	1.21078	7.3036	248.694	1.63628e-51	7.34619e-50	ENSMUSG00000049091	Sephs2	No
Adipo_ref	-1.65752	7.26183	292.38	1.65795e-51	7.43749e-50	ENSMUSG00000069920	B3gnt9	No
Adipo_ref	0.774271	8.30092	238.59	1.68107e-51	7.53512e-50	ENSMUSG00000022051	Bnip3l	No
Adipo_ref	-1.38038	7.55683	237.835	2.377e-51	1.06459e-49	ENSMUSG00000002732	Fkbp7	No
Adipo_ref	-1.68205	7.2141	337.273	2.47752e-51	1.10871e-49	ENSMUSG00000033715	Akr1c14	No
Adipo_ref	-1.64099	7.35101	267.919	2.89848e-51	1.29605e-49	ENSMUSG00000061751	Kalrn	No
Adipo_ref	1.10173	7.47761	237.355	2.96298e-51	1.32383e-49	ENSMUSG00000001445	Mrpl10	No
Adipo_ref	1.29839	7.2286	319.491	3.02083e-51	1.34859e-49	ENSMUSG00000095588	Gm12350	No
Adipo_ref	-0.991408	8.22775	237.23	3.13706e-51	1.39935e-49	ENSMUSG00000084349	Rpl3-ps1	No
Adipo_ref	-1.13101	7.91211	237.215	3.15938e-51	1.40818e-49	ENSMUSG00000025278	Flnb	No
Adipo_ref	0.78251	8.27642	237.143	3.26604e-51	1.45455e-49	ENSMUSG00000014856	Tmem208	No
Adipo_ref	0.789933	9.09759	237.118	3.30301e-51	1.46984e-49	ENSMUSG00000056612	Ppp1r14b	No
Adipo_ref	-1.67356	7.18195	362.282	3.48843e-51	1.55111e-49	ENSMUSG00000079343	C1s2	No
Adipo_ref	0.767542	8.35523	236.882	3.68193e-51	1.63584e-49	ENSMUSG00000020358	Hnrnpab	No
Adipo_ref	0.497278	10.1638	236.87	3.70092e-51	1.64296e-49	ENSMUSG00000034566	Atp5h	No
Adipo_ref	0.759053	8.42854	236.824	3.78089e-51	1.67712e-49	ENSMUSG00000021024	Psma6	No
Adipo_ref	-1.67472	7.16766	330.281	3.9452e-51	1.74861e-49	ENSMUSG00000074240	Cib3	No
Adipo_ref	1.47853	7.10576	652.904	4.92785e-51	2.1824e-49	ENSMUSG00000030029	Lrig1	No
Adipo_ref	1.22475	7.48161	236.132	5.19473e-51	2.29876e-49	ENSMUSG00000031938	4931406C07Rik	No
Adipo_ref	1.39354	7.19077	330.782	6.29826e-51	2.78487e-49	ENSMUSG00000026819	Slc25a25	No
Adipo_ref	1.2285	7.36454	235.537	6.82499e-51	3.01538e-49	ENSMUSG00000038172	Ttc39b	No
Adipo_ref	-0.819822	11.7102	234.448	1.12588e-50	4.97036e-49	ENSMUSG00000029580	Actb	No
Adipo_ref	-1.44282	7.55558	234.262	1.22643e-50	5.40991e-49	ENSMUSG00000042082	Arsb	No
Adipo_ref	1.42201	7.31715	234.226	1.24685e-50	5.49562e-49	ENSMUSG00000023915	Tnfrsf21	No
Adipo_ref	0.890258	7.98081	233.583	1.67517e-50	7.37764e-49	ENSMUSG00000017221	Psmd3	No
Adipo_ref	1.30704	7.37786	233.53	1.71682e-50	7.55511e-49	ENSMUSG00000038894	Irs2	No
Adipo_ref	-1.44107	7.49712	233.436	1.79234e-50	7.88118e-49	ENSMUSG00000004105	Angptl2	No
Adipo_ref	-1.19416	7.72519	233.182	2.01454e-50	8.85121e-49	ENSMUSG00000031563	Wwc2	No
Adipo_ref	1.08408	7.57248	232.926	2.26617e-50	9.94895e-49	ENSMUSG00000044308	Ubr3	No
Adipo_ref	1.00935	8.12188	232.799	2.40247e-50	1.0539e-48	ENSMUSG00000032531	Amotl2	No
Adipo_ref	1.44895	7.14863	424.905	2.52026e-50	1.1047e-48	ENSMUSG00000019082	Slc25a22	No
Adipo_ref	-1.5749	7.33089	232.409	2.87316e-50	1.25839e-48	ENSMUSG00000054863	Fam19a5	No
Adipo_ref	-1.75156	7.46472	232.294	3.02953e-50	1.32583e-48	ENSMUSG00000027955	Fam198b	No
Adipo_ref	-1.60081	7.30174	272.602	3.07704e-50	1.34556e-48	ENSMUSG00000075284	Wipf1	No
Adipo_ref	1.19208	7.31677	237.884	3.25189e-50	1.42091e-48	ENSMUSG00000024527	Afg3l2	No
Adipo_ref	-1.46693	7.59746	231.875	3.67324e-50	1.60375e-48	ENSMUSG00000031380	Vegfd	No
Adipo_ref	1.17847	7.34147	231.866	3.68945e-50	1.60956e-48	ENSMUSG00000026029	Casp8	No
Adipo_ref	-1.25762	7.80385	231.796	3.81031e-50	1.66098e-48	ENSMUSG00000022995	Enah	No
Adipo_ref	1.36266	7.2284	268.073	4.48337e-50	1.95285e-48	ENSMUSG00000021360	Gcnt2	No
Adipo_ref	-1.65777	7.21914	285.125	4.57299e-50	1.99032e-48	ENSMUSG00000050222	Il17d	No
Adipo_ref	1.27695	7.27146	256.476	4.94312e-50	2.14973e-48	ENSMUSG00000027439	Gzf1	No
Adipo_ref	1.45638	7.11067	644.02	5.58621e-50	2.42751e-48	ENSMUSG00000046994	Mars2	No
Adipo_ref	1.08086	7.53835	230.615	6.55965e-50	2.84829e-48	ENSMUSG00000002981	Clptm1	No
Adipo_ref	-1.65487	7.2029	288.24	6.81725e-50	2.95783e-48	ENSMUSG00000041828	Abca8a	No
Adipo_ref	0.970182	7.73519	230.146	8.13684e-50	3.52762e-48	ENSMUSG00000067722	BC003965	No
Adipo_ref	-1.58973	7.35155	230.051	8.50406e-50	3.68394e-48	ENSMUSG00000020122	Egfr	No
Adipo_ref	-1.61264	7.26946	269.297	8.68243e-50	3.75828e-48	ENSMUSG00000001663	Gstt1	No
Adipo_ref	1.39546	7.09895	783.879	1.22124e-49	5.28214e-48	ENSMUSG00000031530	Dusp4	No
Adipo_ref	-1.87949	7.53601	229.21	1.25234e-49	5.41246e-48	ENSMUSG00000098557	Kctd12	No
Adipo_ref	-1.65083	7.23303	304.85	1.29856e-49	5.60786e-48	ENSMUSG00000063594	Gng8	No
Adipo_ref	-1.65606	7.214	323.302	1.3727e-49	5.92342e-48	ENSMUSG00000085395	Gm13056	No
Adipo_ref	0.837809	8.00385	228.941	1.41717e-49	6.11054e-48	ENSMUSG00000075486	Commd6	No
Adipo_ref	0.827788	8.09991	228.876	1.46059e-49	6.29288e-48	ENSMUSG00000023106	Denr	No
Adipo_ref	-1.03785	8.07495	228.862	1.46948e-49	6.3263e-48	ENSMUSG00000024921	Smarca2	No
Adipo_ref	-1.49544	7.31992	237.256	1.64898e-49	7.09354e-48	ENSMUSG00000005958	Ephb3	No
Adipo_ref	-1.61525	7.26595	268.896	1.82836e-49	7.85912e-48	ENSMUSG00000015850	Adamtsl4	No
Adipo_ref	-1.08861	8.04787	228.362	1.85034e-49	7.94746e-48	ENSMUSG00000022377	Asap1	No
Adipo_ref	1.38059	7.19819	329.466	1.89876e-49	8.14913e-48	ENSMUSG00000028647	Mycbp	No
Adipo_ref	0.97739	7.8308	228.249	1.94871e-49	8.35704e-48	ENSMUSG00000056216	Cebpg	No
Adipo_ref	-1.25351	8.34049	228.167	2.02404e-49	8.67337e-48	ENSMUSG00000022676	Snai2	No
Adipo_ref	0.699202	8.88272	228.073	2.11387e-49	9.05134e-48	ENSMUSG00000026234	Ncl	No
Adipo_ref	0.965217	7.79546	228.009	2.17658e-49	9.31267e-48	ENSMUSG00000022404	Slc25a17	No
Adipo_ref	1.33314	7.20029	305.779	2.21644e-49	9.47593e-48	ENSMUSG00000050471	Fam118b	No
Adipo_ref	1.30348	7.23597	282.545	2.39635e-49	1.02372e-47	ENSMUSG00000003865	Gys1	No
Adipo_ref	-1.64355	7.25146	270.125	3.06246e-49	1.30728e-47	ENSMUSG00000042115	Klhdc8a	No
Adipo_ref	0.856867	8.2864	227.168	3.2067e-49	1.3678e-47	ENSMUSG00000025260	Hsd17b10	No
Adipo_ref	1.31332	7.23446	288.796	3.26809e-49	1.39291e-47	ENSMUSG00000015711	Prune1	No
Adipo_ref	0.917462	7.74862	226.976	3.50342e-49	1.49207e-47	ENSMUSG00000026201	Stk16	No
Adipo_ref	-1.59482	7.27267	229.921	3.6182e-49	1.53977e-47	ENSMUSG00000037031	Tspan15	No
Adipo_ref	-1.61174	7.24559	266.328	3.6506e-49	1.55237e-47	ENSMUSG00000067276	Capn6	No
Adipo_ref	-1.42153	7.39031	226.726	3.93105e-49	1.67035e-47	ENSMUSG00000023191	P3h3	No
Adipo_ref	-1.55298	7.30006	251.802	3.97568e-49	1.68802e-47	ENSMUSG00000003573	Homer3	No
Adipo_ref	1.07689	7.50604	226.334	4.7097e-49	1.99815e-47	ENSMUSG00000059119	Nap1l4	No
Adipo_ref	-1.58519	7.16827	266.426	4.84837e-49	2.05541e-47	ENSMUSG00000031250	Tnmd	No
Adipo_ref	0.685571	8.4046	226.212	4.981e-49	2.11003e-47	ENSMUSG00000006058	Snf8	No
Adipo_ref	1.21065	7.28801	239.971	5.29633e-49	2.2419e-47	ENSMUSG00000041426	Hibch	No
Adipo_ref	-1.4555	7.57423	225.966	5.58006e-49	2.3602e-47	ENSMUSG00000041220	Elovl6	No
Adipo_ref	-1.55381	7.47386	225.939	5.65005e-49	2.38798e-47	ENSMUSG00000070858	Gm1673	No
Adipo_ref	-1.63958	7.22379	309.139	7.57438e-49	3.19886e-47	ENSMUSG00000051048	P4ha3	No
Adipo_ref	1.15652	7.36587	225.1	8.31912e-49	3.51072e-47	ENSMUSG00000028383	Hsdl2	No
Adipo_ref	-1.48653	7.36295	229.359	9.71395e-49	4.09623e-47	ENSMUSG00000040322	Slc25a24	No
Adipo_ref	-1.6216	7.19222	323.076	9.99416e-49	4.2112e-47	ENSMUSG00000040483	Xaf1	No
Adipo_ref	0.881958	7.91892	224.615	1.04036e-48	4.38039e-47	ENSMUSG00000020386	Sar1b	No
Adipo_ref	1.40077	7.17264	349.073	1.35376e-48	5.69563e-47	ENSMUSG00000027368	Dusp2	No
Adipo_ref	1.06097	7.91357	223.992	1.3865e-48	5.82898e-47	ENSMUSG00000043091	Tuba1c	No
Adipo_ref	-0.740847	9.10744	223.816	1.50391e-48	6.31778e-47	ENSMUSG00000005161	Prdx2	No
Adipo_ref	1.08479	7.88051	223.786	1.52458e-48	6.39978e-47	ENSMUSG00000033863	Klf9	No
Adipo_ref	0.829513	8.20227	223.537	1.71067e-48	7.17551e-47	ENSMUSG00000024097	Srsf7	No
Adipo_ref	1.22624	7.35975	222.924	2.26952e-48	9.51247e-47	ENSMUSG00000032802	Srxn1	No
Adipo_ref	0.88799	7.98114	222.882	2.31433e-48	9.69296e-47	ENSMUSG00000006998	Psmd2	No
Adipo_ref	0.701129	8.63367	222.506	2.75235e-48	1.15188e-46	ENSMUSG00000000787	Ddx3x	No
Adipo_ref	-1.59299	7.24127	278.345	2.7756e-48	1.16074e-46	ENSMUSG00000105302	Gm19817	No
Adipo_ref	1.22362	7.0666	530.95	2.86666e-48	1.19791e-46	ENSMUSG00000038007	Acer2	No
Adipo_ref	1.00563	7.61832	221.966	3.53159e-48	1.47467e-46	ENSMUSG00000034424	Gcsh	No
Adipo_ref	-1.5768	7.26933	258.815	4.14724e-48	1.73044e-46	ENSMUSG00000014303	Glis2	No
Adipo_ref	0.829152	8.04479	221.586	4.20931e-48	1.75502e-46	ENSMUSG00000015672	Mrpl32	No
Adipo_ref	0.738783	8.49601	221.443	4.49616e-48	1.87321e-46	ENSMUSG00000028410	Dnaja1	No
Adipo_ref	-1.51628	7.40506	221.382	4.62428e-48	1.92514e-46	ENSMUSG00000025931	Paqr8	No
Adipo_ref	1.03604	7.59249	221.203	5.02441e-48	2.09015e-46	ENSMUSG00000021870	Slmap	No
Adipo_ref	1.03043	7.62727	220.906	5.76103e-48	2.39479e-46	ENSMUSG00000053768	Chchd3	No
Adipo_ref	1.20331	7.29452	238.696	6.38029e-48	2.65023e-46	ENSMUSG00000018428	Akap1	No
Adipo_ref	1.31667	7.20383	264.123	6.90134e-48	2.86452e-46	ENSMUSG00000052565	Hist1h1d	No
Adipo_ref	0.777344	8.17145	220.417	7.22016e-48	2.99461e-46	ENSMUSG00000021427	Ssr1	No
Adipo_ref	-1.60204	7.16644	325.559	7.93555e-48	3.28887e-46	ENSMUSG00000015085	Entpd2	No
Adipo_ref	0.846808	7.91219	219.994	8.77849e-48	3.63551e-46	ENSMUSG00000044600	Smim7	No
Adipo_ref	0.806183	7.98541	219.532	1.08711e-47	4.49879e-46	ENSMUSG00000017421	Zfp207	No
Adipo_ref	0.70704	9.30865	219.448	1.13015e-47	4.67342e-46	ENSMUSG00000032294	Pkm	No
Adipo_ref	1.18156	7.31848	219.263	1.23068e-47	5.08534e-46	ENSMUSG00000036155	Mgat5	No
Adipo_ref	0.641787	11.0325	219.184	1.27648e-47	5.27069e-46	ENSMUSG00000044533	Rps2	No
Adipo_ref	1.27684	7.24329	259.424	1.39753e-47	5.76623e-46	ENSMUSG00000021235	Coq6	No
Adipo_ref	-1.19973	7.69861	218.781	1.53827e-47	6.34221e-46	ENSMUSG00000032436	Cmtm7	No
Adipo_ref	1.18769	7.31361	230.787	1.81477e-47	7.47663e-46	ENSMUSG00000019809	Pex3	No
Adipo_ref	-1.57828	7.27462	265.021	1.84952e-47	7.61414e-46	ENSMUSG00000043259	Fam13c	No
Adipo_ref	0.834371	7.99001	218.236	1.97848e-47	8.13905e-46	ENSMUSG00000058076	Sdhc	No
Adipo_ref	-1.48943	7.28739	229.07	2.01068e-47	8.26535e-46	ENSMUSG00000103932	Gm36963	No
Adipo_ref	1.19286	7.2934	227	2.25052e-47	9.24445e-46	ENSMUSG00000020448	Rnf185	No
Adipo_ref	-1.2799	7.60575	217.929	2.28016e-47	9.35926e-46	ENSMUSG00000057335	Cep170	No
Adipo_ref	-1.35198	7.46402	217.575	2.68592e-47	1.10166e-45	ENSMUSG00000007950	Abhd8	No
Adipo_ref	0.566125	9.06638	217.376	2.94499e-47	1.20703e-45	ENSMUSG00000021134	Srsf5	No
Adipo_ref	-1.59971	7.23083	268.663	3.80894e-47	1.55998e-45	ENSMUSG00000087259	2610035D17Rik	No
Adipo_ref	1.1563	8.84068	216.376	4.67718e-47	1.91416e-45	ENSMUSG00000023067	Cdkn1a	No
Adipo_ref	-0.627527	9.16027	216.094	5.32722e-47	2.17859e-45	ENSMUSG00000020315	Sptbn1	No
Adipo_ref	0.778936	8.16785	216.09	5.3377e-47	2.18127e-45	ENSMUSG00000034880	Mrpl34	No
Adipo_ref	-1.61554	7.21096	309.409	6.81118e-47	2.78137e-45	ENSMUSG00000046807	Lrrc75b	No
Adipo_ref	-1.11949	7.79003	215.106	8.41844e-47	3.43517e-45	ENSMUSG00000007867	Ift43	No
Adipo_ref	1.0861	7.51074	215.038	8.68696e-47	3.54213e-45	ENSMUSG00000046722	Cdc42se1	No
Adipo_ref	1.24576	7.26423	214.995	8.86258e-47	3.61109e-45	ENSMUSG00000058454	Dhcr7	No
Adipo_ref	-1.4335	7.37928	214.866	9.40682e-47	3.83004e-45	ENSMUSG00000028957	Per3	No
Adipo_ref	1.40415	7.10802	542.74	1.1679e-46	4.7517e-45	ENSMUSG00000050549	Fam241a	No
Adipo_ref	1.18666	7.28616	236.334	1.19311e-46	4.85068e-45	ENSMUSG00000031986	Sprtn	No
Adipo_ref	-1.35788	7.52322	214.292	1.2267e-46	4.98362e-45	ENSMUSG00000033295	Ptprf	No
Adipo_ref	-1.30354	7.56668	214.103	1.33919e-46	5.43664e-45	ENSMUSG00000048332	Lhfp	No
Adipo_ref	-1.48114	7.3011	226.222	1.38475e-46	5.61649e-45	ENSMUSG00000041688	Amot	No
Adipo_ref	-1.46243	7.40948	214.03	1.38552e-46	5.61649e-45	ENSMUSG00000046743	Fat4	No
Adipo_ref	1.01196	7.61545	213.921	1.45689e-46	5.90152e-45	ENSMUSG00000015668	Pdzd11	No
Adipo_ref	-1.59411	7.22401	280.415	1.48879e-46	6.02634e-45	ENSMUSG00000022505	Emp2	No
Adipo_ref	1.4339	7.11802	458.85	1.55002e-46	6.26962e-45	ENSMUSG00000100455	Gm29170	No
Adipo_ref	1.2704	7.08501	652.381	1.67868e-46	6.78511e-45	ENSMUSG00000042988	Notum	No
Adipo_ref	-1.57428	7.1863	297.839	2.08441e-46	8.41888e-45	ENSMUSG00000030790	Adm	No
Adipo_ref	1.14715	7.33526	218.265	2.0885e-46	8.4293e-45	ENSMUSG00000020116	Pno1	No
Adipo_ref	-1.80286	7.25485	212.927	2.30832e-46	9.30971e-45	ENSMUSG00000038591	Colec10	No
Adipo_ref	1.09454	7.44444	212.684	2.5833e-46	1.04112e-44	ENSMUSG00000061981	Flot2	No
Adipo_ref	-1.46491	7.29505	233.777	2.61561e-46	1.05338e-44	ENSMUSG00000111212	Gm47087	No
Adipo_ref	-1.46868	7.57756	212.565	2.73056e-46	1.09887e-44	ENSMUSG00000014599	Csf1	No
Adipo_ref	0.619493	8.75575	212.429	2.9083e-46	1.16955e-44	ENSMUSG00000022255	Mtdh	No
Adipo_ref	1.14053	7.06443	518.733	3.12408e-46	1.25542e-44	ENSMUSG00000026303	Mlph	No
Adipo_ref	-1.59105	7.22102	271.143	3.18238e-46	1.27792e-44	ENSMUSG00000025743	Sdc3	No
Adipo_ref	-1.48427	7.30747	228.134	3.7603e-46	1.5089e-44	ENSMUSG00000042156	Dzip1	No
Adipo_ref	-1.44986	7.36671	211.853	3.79759e-46	1.52277e-44	ENSMUSG00000020866	Cacna1g	No
Adipo_ref	1.25483	7.23731	251.293	3.84614e-46	1.54112e-44	ENSMUSG00000090523	Gypc	No
Adipo_ref	1.23296	7.25501	256.972	3.97786e-46	1.59275e-44	ENSMUSG00000042350	Arel1	No
Adipo_ref	0.774302	8.56667	211.562	4.34655e-46	1.73912e-44	ENSMUSG00000027763	Mbnl1	Yes
Adipo_ref	-1.29808	8.29622	211.553	4.36302e-46	1.74446e-44	ENSMUSG00000026421	Csrp1	No
Adipo_ref	1.29203	7.20795	283.606	4.54271e-46	1.81499e-44	ENSMUSG00000050323	Ndufaf6	No
Adipo_ref	-1.57454	7.18779	325.136	4.5677e-46	1.82367e-44	ENSMUSG00000055172	C1ra	No
Adipo_ref	0.830274	8.29149	211.335	4.82763e-46	1.92606e-44	ENSMUSG00000004610	Etfb	No
Adipo_ref	0.773235	8.09172	210.719	6.42425e-46	2.56122e-44	ENSMUSG00000020444	Guk1	No
Adipo_ref	0.951256	7.75835	210.714	6.43807e-46	2.56488e-44	ENSMUSG00000019923	Zwint	No
Adipo_ref	-1.32876	7.64414	210.282	7.86694e-46	3.13189e-44	ENSMUSG00000026923	Notch1	No
Adipo_ref	-2.25596	7.68443	209.908	9.35878e-46	3.72313e-44	ENSMUSG00000002985	Apoe	No
Adipo_ref	1.12544	7.34013	209.794	9.86647e-46	3.92229e-44	ENSMUSG00000022682	Rrn3	No
Adipo_ref	0.946007	7.68761	209.55	1.10459e-45	4.38802e-44	ENSMUSG00000029068	Ccnl2	No
Adipo_ref	-0.616426	10.1457	209.197	1.30104e-45	5.16471e-44	ENSMUSG00000057113	Npm1	No
Adipo_ref	-1.057	9.22802	209.164	1.32111e-45	5.24066e-44	ENSMUSG00000021127	Zfp36l1	No
Adipo_ref	1.17107	7.29989	208.654	1.67421e-45	6.63659e-44	ENSMUSG00000045896	Paip2b	No
Adipo_ref	-1.43227	7.44558	208.545	1.76105e-45	6.97585e-44	ENSMUSG00000037594	Clba1	No
Adipo_ref	-1.19357	7.6947	208.386	1.89606e-45	7.50533e-44	ENSMUSG00000018398	2008-09-01	No
Adipo_ref	-1.36337	7.41287	208.046	2.22025e-45	8.78233e-44	ENSMUSG00000038648	Creb3l2	Yes
Adipo_ref	1.01994	7.93287	207.781	2.50981e-45	9.92065e-44	ENSMUSG00000036752	Tubb4b	No
Adipo_ref	1.29073	7.19999	287.712	2.77617e-45	1.09657e-43	ENSMUSG00000028430	Nol6	No
Adipo_ref	1.37342	7.14823	375.576	2.91316e-45	1.14986e-43	ENSMUSG00000078695	Cisd3	No
Adipo_ref	-1.51898	7.25821	230.442	3.34084e-45	1.31774e-43	ENSMUSG00000039062	Anpep	No
Adipo_ref	1.26685	7.21895	268.899	3.48211e-45	1.37248e-43	ENSMUSG00000063884	Ptcd3	No
Adipo_ref	-2.12106	7.71551	206.618	4.30688e-45	1.69636e-43	ENSMUSG00000029380	Cxcl1	No
Adipo_ref	-1.40862	7.48851	206.537	4.47213e-45	1.7602e-43	ENSMUSG00000024074	Crim1	No
Adipo_ref	-1.01444	8.08924	206.371	4.83127e-45	1.90021e-43	ENSMUSG00000068566	Myadm	No
Adipo_ref	-1.56191	7.20818	286.78	5.01345e-45	1.97047e-43	ENSMUSG00000022537	Tmem44	No
Adipo_ref	-1.49343	7.31025	206.151	5.35137e-45	2.10179e-43	ENSMUSG00000022865	Cxadr	No
Adipo_ref	1.14742	7.56931	205.996	5.75036e-45	2.25691e-43	ENSMUSG00000063873	Slc24a3	No
Adipo_ref	-0.89943	8.33094	205.634	6.80422e-45	2.66864e-43	ENSMUSG00000015143	Actn1	No
Adipo_ref	1.28477	7.19927	278.356	7.0755e-45	2.77308e-43	ENSMUSG00000031337	Mtm1	No
Adipo_ref	-1.30346	7.61713	205.524	7.16174e-45	2.8049e-43	ENSMUSG00000032024	Clmp	No
Adipo_ref	-1.54791	7.26904	229.452	8.40185e-45	3.28827e-43	ENSMUSG00000056427	Slit3	No
Adipo_ref	-0.653896	8.78238	205.133	8.58774e-45	3.35865e-43	ENSMUSG00000025381	Cnpy2	No
Adipo_ref	-1.49745	9.06242	204.595	1.10258e-44	4.30916e-43	ENSMUSG00000050335	Lgals3	No
Adipo_ref	1.00364	7.61547	204.55	1.12561e-44	4.39605e-43	ENSMUSG00000021327	Zkscan3	No
Adipo_ref	-1.54253	7.18029	321.233	1.25366e-44	4.8927e-43	ENSMUSG00000026418	Tnni1	No
Adipo_ref	-1.55829	7.21906	272.448	1.35869e-44	5.29888e-43	ENSMUSG00000031355	Arhgap6	No
Adipo_ref	1.25308	7.22367	270.349	1.44112e-44	5.61641e-43	ENSMUSG00000034247	Plekhm1	No
Adipo_ref	-1.29522	7.48499	204.01	1.44732e-44	5.63663e-43	ENSMUSG00000060519	Tor3a	No
Adipo_ref	-1.29564	7.48254	203.853	1.55674e-44	6.0585e-43	ENSMUSG00000023348	Trip6	No
Adipo_ref	-1.54212	7.22474	215.899	1.72811e-44	6.72076e-43	ENSMUSG00000020467	Efemp1	No
Adipo_ref	-1.53477	7.22862	264.374	1.86408e-44	7.24447e-43	ENSMUSG00000024299	Adamts10	No
Adipo_ref	1.34165	7.1513	382.891	1.91069e-44	7.42041e-43	ENSMUSG00000027364	Usp50	No
Adipo_ref	1.10575	7.34673	203.322	1.99223e-44	7.7317e-43	ENSMUSG00000026667	Uhmk1	No
Adipo_ref	-1.43182	7.33482	215.915	2.05218e-44	7.95879e-43	ENSMUSG00000031015	Swap70	No
Adipo_ref	-1.11251	7.81588	203.152	2.1567e-44	8.3583e-43	ENSMUSG00000024143	Rhoq	No
Adipo_ref	1.15295	7.32779	203.115	2.19392e-44	8.49661e-43	ENSMUSG00000053192	Mllt11	No
Adipo_ref	0.749346	8.19572	203.095	2.2141e-44	8.56879e-43	ENSMUSG00000019873	Reep3	No
Adipo_ref	0.930941	7.84799	202.922	2.39996e-44	9.28162e-43	ENSMUSG00000072501	Phf20l1	No
Adipo_ref	-1.68058	7.33107	202.812	2.52628e-44	9.76335e-43	ENSMUSG00000057457	Phex	No
Adipo_ref	-1.2843	7.55881	202.781	2.56282e-44	9.89768e-43	ENSMUSG00000059714	Flot1	No
Adipo_ref	-1.39421	7.33198	207.829	2.77446e-44	1.07076e-42	ENSMUSG00000047910	Pcdhb16	No
Adipo_ref	-1.30382	7.41069	202.609	2.77638e-44	1.07076e-42	ENSMUSG00000036580	Spg20	No
Adipo_ref	1.10242	7.35505	202.494	2.92849e-44	1.12864e-42	ENSMUSG00000040550	Otud6b	No
Adipo_ref	0.813947	7.96985	202.441	3.00139e-44	1.15593e-42	ENSMUSG00000021124	Vti1b	No
Adipo_ref	0.609006	8.66408	202.178	3.39152e-44	1.30528e-42	ENSMUSG00000054312	Mrps21	No
Adipo_ref	1.14097	7.30859	219.635	3.49997e-44	1.34608e-42	ENSMUSG00000015776	Med22	No
Adipo_ref	1.12301	7.31997	214.015	3.62253e-44	1.39226e-42	ENSMUSG00000025409	Mbd6	No
Adipo_ref	0.92536	8.35938	201.911	3.84067e-44	1.47507e-42	ENSMUSG00000025150	Cbr2	No
Adipo_ref	1.09601	7.36463	201.732	4.17473e-44	1.60227e-42	ENSMUSG00000038121	Fam210a	No
Adipo_ref	1.08839	7.34851	201.714	4.21007e-44	1.61471e-42	ENSMUSG00000081824	BC002163	No
Adipo_ref	1.12029	7.31856	201.571	4.49837e-44	1.7241e-42	ENSMUSG00000015337	Endog	No
Adipo_ref	-1.53266	7.20971	249.015	5.1087e-44	1.95667e-42	ENSMUSG00000063564	Col23a1	No
Adipo_ref	0.574126	9.02939	201.108	5.58026e-44	2.1358e-42	ENSMUSG00000106918	Mrpl33	No
Adipo_ref	0.822404	7.86502	200.689	6.78208e-44	2.594e-42	ENSMUSG00000014301	Pam16	No
Adipo_ref	-1.41203	7.34787	200.674	6.82926e-44	2.61025e-42	ENSMUSG00000047747	Rnf150	No
Adipo_ref	1.01283	7.58862	200.657	6.88297e-44	2.62897e-42	ENSMUSG00000022957	Itsn1	No
Adipo_ref	1.02976	7.49894	200.41	7.72382e-44	2.94811e-42	ENSMUSG00000029433	Diablo	No
Adipo_ref	0.879107	7.92372	200.349	7.94613e-44	3.03088e-42	ENSMUSG00000024360	Etf1	No
Adipo_ref	-1.15885	7.76685	199.351	1.26485e-43	4.8212e-42	ENSMUSG00000018474	Chd3	No
Adipo_ref	1.22593	7.23174	243.821	1.34386e-43	5.11882e-42	ENSMUSG00000070738	Dgkd	No
Adipo_ref	-0.610064	9.54358	199.027	1.47086e-43	5.59873e-42	ENSMUSG00000041453	Rpl21	No
Adipo_ref	-1.45275	7.33062	216.074	1.48434e-43	5.64617e-42	ENSMUSG00000037148	Arhgap10	No
Adipo_ref	1.08766	7.49294	198.769	1.6585e-43	6.30433e-42	ENSMUSG00000001707	Eef1e1	No
Adipo_ref	-1.52034	7.16902	328.53	1.73829e-43	6.60312e-42	ENSMUSG00000031538	Plat	No
Adipo_ref	1.17005	7.2706	226.505	1.90089e-43	7.21585e-42	ENSMUSG00000035772	Mrps2	No
Adipo_ref	-1.53674	7.18331	281.472	2.18858e-43	8.30225e-42	ENSMUSG00000027995	Tlr2	No
Adipo_ref	-1.4128	7.4757	198.117	2.24709e-43	8.51838e-42	ENSMUSG00000030605	Mfge8	No
Adipo_ref	-0.982352	7.9374	197.907	2.47736e-43	9.38491e-42	ENSMUSG00000030770	Parva	No
Adipo_ref	0.855222	7.89008	197.689	2.7428e-43	1.03834e-41	ENSMUSG00000003813	Rad23a	No
Adipo_ref	1.22749	7.23221	247.984	2.75437e-43	1.04201e-41	ENSMUSG00000026856	Dolpp1	No
Adipo_ref	-1.5367	7.20121	262.529	2.93152e-43	1.10827e-41	ENSMUSG00000044337	Ackr3	No
Adipo_ref	-1.35074	7.36385	196.854	4.04842e-43	1.52948e-41	ENSMUSG00000038074	Fkbp14	No
Adipo_ref	-1.53117	7.25021	255.895	4.11429e-43	1.55331e-41	ENSMUSG00000064043	Trerf1	Yes
Adipo_ref	0.912564	7.69512	196.57	4.61993e-43	1.74302e-41	ENSMUSG00000001100	Poldip2	No
Adipo_ref	-1.52514	7.19747	285.81	4.68411e-43	1.76603e-41	ENSMUSG00000115647	Gm49265	No
Adipo_ref	-1.28005	7.53081	196.329	5.17122e-43	1.94836e-41	ENSMUSG00000029826	Zc3hav1	No
Adipo_ref	-1.34633	7.34846	207.452	5.21675e-43	1.96419e-41	ENSMUSG00000009585	Apobec3	No
Adipo_ref	1.06629	7.47963	196.293	5.25703e-43	1.97801e-41	ENSMUSG00000042524	Sun2	No
Adipo_ref	0.659061	8.68954	195.804	6.60425e-43	2.48323e-41	ENSMUSG00000021270	Hsp90aa1	No
Adipo_ref	-0.715786	8.75127	195.766	6.72144e-43	2.52559e-41	ENSMUSG00000022186	Oxct1	No
Adipo_ref	-1.29352	7.49299	195.39	8.01203e-43	3.00849e-41	ENSMUSG00000026411	Tmem9	No
Adipo_ref	1.2167	7.07191	1146.73	1.19648e-42	4.48969e-41	ENSMUSG00000023992	Trem2	No
Adipo_ref	0.859904	7.85314	194.478	1.22614e-42	4.59789e-41	ENSMUSG00000032423	Syncrip	No
Adipo_ref	1.13205	7.2996	209.706	1.26063e-42	4.72403e-41	ENSMUSG00000043424	Eif3j2	No
Adipo_ref	-1.48465	7.46118	193.317	2.10784e-42	7.89353e-41	ENSMUSG00000042284	Itga1	No
Adipo_ref	-1.38232	7.62587	193.056	2.38063e-42	8.90907e-41	ENSMUSG00000071708	Sms	No
Adipo_ref	-1.18033	7.593	193.031	2.40916e-42	9.00977e-41	ENSMUSG00000032180	Tmed1	No
Adipo_ref	1.01034	7.49895	193.014	2.42816e-42	9.0747e-41	ENSMUSG00000032403	2300009A05Rik	No
Adipo_ref	1.07182	7.34495	192.894	2.56836e-42	9.59221e-41	ENSMUSG00000116138	C030006K11Rik	No
Adipo_ref	-1.28001	7.42917	192.888	2.575e-42	9.61056e-41	ENSMUSG00000061046	Haghl	No
Adipo_ref	0.913524	7.83884	192.841	2.63194e-42	9.81647e-41	ENSMUSG00000040990	Sh3kbp1	No
Adipo_ref	1.02637	7.43137	192.586	2.96492e-42	1.1051e-40	ENSMUSG00000031967	Afg3l1	No
Adipo_ref	-1.40474	7.31689	204.457	3.2926e-42	1.22641e-40	ENSMUSG00000047735	Samd9l	No
Adipo_ref	0.873123	7.77806	192.229	3.50275e-42	1.30381e-40	ENSMUSG00000000826	Dnajc5	No
Adipo_ref	1.27814	7.1786	291.977	3.77715e-42	1.40501e-40	ENSMUSG00000021868	Ppif	No
Adipo_ref	1.28487	7.07822	876.171	3.78691e-42	1.4077e-40	ENSMUSG00000062480	Acat3	No
Adipo_ref	0.534288	10.2376	191.742	4.3968e-42	1.63331e-40	ENSMUSG00000021242	Npc2	No
Adipo_ref	-1.84528	8.27206	191.713	4.45645e-42	1.65437e-40	ENSMUSG00000079017	Ifi27l2a	No
Adipo_ref	-1.68722	7.54293	191.655	4.58053e-42	1.6993e-40	ENSMUSG00000031451	Gas6	No
Adipo_ref	-1.48862	7.15476	291.482	5.01915e-42	1.86077e-40	ENSMUSG00000024610	Cd74	No
Adipo_ref	1.00036	7.55187	191.398	5.16387e-42	1.91315e-40	ENSMUSG00000005262	Ufd1	No
Adipo_ref	-1.26053	7.59639	191.319	5.35884e-42	1.98406e-40	ENSMUSG00000033420	Antxr1	No
Adipo_ref	-1.30814	7.37398	191.176	5.7288e-42	2.11962e-40	ENSMUSG00000023277	Twf2	No
Adipo_ref	-1.4318	7.28525	219.694	5.96775e-42	2.20656e-40	ENSMUSG00000001039	B9d1	No
Adipo_ref	0.724725	10.4421	190.906	6.49734e-42	2.40077e-40	ENSMUSG00000026385	Dbi	No
Adipo_ref	0.855356	7.86228	190.904	6.50357e-42	2.40148e-40	ENSMUSG00000005846	Rsl1d1	No
Adipo_ref	0.813731	8.12905	190.727	7.0672e-42	2.60787e-40	ENSMUSG00000021794	Glud1	No
Adipo_ref	-1.33092	7.64351	190.223	8.94076e-42	3.29704e-40	ENSMUSG00000022324	Matn2	No
Adipo_ref	0.910967	7.6921	190.208	9.00622e-42	3.31898e-40	ENSMUSG00000063253	Scoc	No
Adipo_ref	-1.00431	7.87887	189.756	1.11232e-41	4.0964e-40	ENSMUSG00000022463	Srebf2	Yes
Adipo_ref	-0.97454	8.00475	189.529	1.23699e-41	4.55251e-40	ENSMUSG00000020736	Nt5c	No
Adipo_ref	0.83115	7.96638	189.377	1.32812e-41	4.88465e-40	ENSMUSG00000020361	Hspa4	No
Adipo_ref	-1.03317	9.53175	189.35	1.3446e-41	4.94201e-40	ENSMUSG00000053560	Ier2	No
Adipo_ref	-1.5116	7.21437	253.16	1.34893e-41	4.95466e-40	ENSMUSG00000060487	Samd5	No
Adipo_ref	-1.11218	7.67405	189.2	1.4429e-41	5.29629e-40	ENSMUSG00000024381	Bin1	No
Adipo_ref	1.00178	7.77357	189.097	1.51387e-41	5.55314e-40	ENSMUSG00000021025	Nfkbia	No
Adipo_ref	1.34564	7.11769	440.558	1.70448e-41	6.24818e-40	ENSMUSG00000028599	Tnfrsf1b	No
Adipo_ref	1.11194	7.28314	199.209	2.15154e-41	7.88179e-40	ENSMUSG00000075703	Selenoi	No
Adipo_ref	0.909463	7.73095	188.336	2.16097e-41	7.91112e-40	ENSMUSG00000039515	Ptpa	No
Adipo_ref	0.566636	8.69868	188.261	2.23834e-41	8.18895e-40	ENSMUSG00000022961	Son	No
Adipo_ref	-1.49659	7.23075	240.212	2.26981e-41	8.29863e-40	ENSMUSG00000034485	Uaca	No
Adipo_ref	1.29626	7.16966	298.229	2.32103e-41	8.48032e-40	ENSMUSG00000063558	Aox1	No
Adipo_ref	-1.26128	7.49534	188.072	2.44498e-41	8.9273e-40	ENSMUSG00000033088	Triobp	No
Adipo_ref	-1.30952	7.34843	188.025	2.49903e-41	9.11865e-40	ENSMUSG00000024177	Nme4	No
Adipo_ref	0.733964	9.10429	187.698	2.91246e-41	1.06202e-39	ENSMUSG00000020241	Col6a2	No
Adipo_ref	0.777022	8.03086	187.646	2.98402e-41	1.08741e-39	ENSMUSG00000070934	Rraga	No
Adipo_ref	-1.38649	7.30323	187.64	2.99181e-41	1.08953e-39	ENSMUSG00000039542	Ncam1	No
Adipo_ref	-1.22207	7.52955	187.579	3.07929e-41	1.12065e-39	ENSMUSG00000021262	Evl	No
Adipo_ref	1.07913	7.4604	187.417	3.32131e-41	1.20794e-39	ENSMUSG00000036186	Fam69b	No
Adipo_ref	0.686018	8.36057	187.329	3.46036e-41	1.25769e-39	ENSMUSG00000013160	Atp6v0d1	No
Adipo_ref	-1.30916	7.38504	187.315	3.48464e-41	1.26568e-39	ENSMUSG00000078794	Dact3	No
Adipo_ref	-1.04068	7.85565	187.16	3.74592e-41	1.35969e-39	ENSMUSG00000029178	Klf3	No
Adipo_ref	-1.48731	7.17572	292.499	4.25541e-41	1.54362e-39	ENSMUSG00000040428	Plekha4	No
Adipo_ref	-1.4927	7.22271	259.264	4.281e-41	1.55189e-39	ENSMUSG00000039485	Tspyl4	No
Adipo_ref	1.02455	7.50655	186.8	4.43229e-41	1.60569e-39	ENSMUSG00000026377	Nifk	No
Adipo_ref	1.24289	7.20905	265.1	4.63658e-41	1.6786e-39	ENSMUSG00000028247	Coq3	No
Adipo_ref	-0.920208	7.97314	186.432	5.26636e-41	1.90536e-39	ENSMUSG00000022681	Ntan1	No
Adipo_ref	0.512619	9.42252	186.357	5.45538e-41	1.97246e-39	ENSMUSG00000015092	Edf1	Yes
Adipo_ref	1.10745	7.3061	197.393	5.91381e-41	2.13682e-39	ENSMUSG00000055723	Rras2	No
Adipo_ref	0.629037	10.0056	185.832	6.97469e-41	2.51851e-39	ENSMUSG00000001119	Col6a1	No
Adipo_ref	-0.939219	7.94761	185.81	7.04758e-41	2.54317e-39	ENSMUSG00000032320	Rcn2	No
Adipo_ref	-2.2644	7.62356	185.754	7.23448e-41	2.60892e-39	ENSMUSG00000035385	Ccl2	No
Adipo_ref	1.03144	7.64374	185.666	7.53674e-41	2.71616e-39	ENSMUSG00000039450	Dcxr	No
Adipo_ref	-1.27375	7.37694	185.831	7.6803e-41	2.7661e-39	ENSMUSG00000038545	Cul7	No
Adipo_ref	1.22478	7.2067	261.159	7.74431e-41	2.78735e-39	ENSMUSG00000027774	Gfm1	No
Adipo_ref	1.16629	7.06835	1204.62	7.79283e-41	2.803e-39	ENSMUSG00000086765	Gm11827	No
Adipo_ref	0.541478	9.15583	185.464	8.28749e-41	2.97899e-39	ENSMUSG00000022174	Dad1	No
Adipo_ref	-0.828393	8.34132	185.296	8.96619e-41	3.22087e-39	ENSMUSG00000011114	Tbrg1	No
Adipo_ref	0.571553	8.69914	185.287	9.00199e-41	3.23164e-39	ENSMUSG00000048076	Arf1	No
Adipo_ref	-0.725235	8.45511	185.262	9.10609e-41	3.2669e-39	ENSMUSG00000004897	Hdgf	No
Adipo_ref	1.13292	7.27431	201.571	9.67071e-41	3.46722e-39	ENSMUSG00000041733	Coq5	No
Adipo_ref	0.977327	7.53699	185.088	9.8828e-41	3.54098e-39	ENSMUSG00000066150	Slc31a1	No
Adipo_ref	1.32986	7.13424	339.482	9.92559e-41	3.55401e-39	ENSMUSG00000102719	Gm37760	No
Adipo_ref	-1.34627	7.47595	185.071	9.95962e-41	3.5639e-39	ENSMUSG00000059921	Unc5c	No
Adipo_ref	-0.729814	8.49701	184.916	1.07082e-40	3.82931e-39	ENSMUSG00000003420	Fcgrt	No
Adipo_ref	0.974434	7.55041	184.673	1.20039e-40	4.28989e-39	ENSMUSG00000022361	Zhx1	No
Adipo_ref	-1.46774	7.21578	247.266	1.24527e-40	4.44741e-39	ENSMUSG00000024663	Rab3il1	No
Adipo_ref	0.825723	7.89537	184.365	1.3865e-40	4.94863e-39	ENSMUSG00000004667	Polr2e	No
Adipo_ref	0.559024	8.83196	184.283	1.44096e-40	5.13968e-39	ENSMUSG00000024576	Csnk1a1	No
Adipo_ref	-0.981536	8.48891	184.082	1.58293e-40	5.64245e-39	ENSMUSG00000023022	Lima1	No
Adipo_ref	0.388174	13.3894	183.604	1.98049e-40	7.05506e-39	ENSMUSG00000093674	Rpl41	No
Adipo_ref	-1.1341	7.6813	183.581	2.00178e-40	7.12632e-39	ENSMUSG00000022817	Itgb5	No
Adipo_ref	1.05693	7.33089	187.176	2.06541e-40	7.34816e-39	ENSMUSG00000026820	Ptges2	No
Adipo_ref	1.04579	7.43125	183.223	2.36785e-40	8.41876e-39	ENSMUSG00000029833	Trim24	No
Adipo_ref	-0.541595	9.58777	183.156	2.44313e-40	8.67634e-39	ENSMUSG00000029622	Arpc1b	No
Adipo_ref	1.18536	7.30969	183.156	2.44342e-40	8.67634e-39	ENSMUSG00000022346	Myc	Yes
Adipo_ref	-1.39461	7.36352	183.119	2.48542e-40	8.81981e-39	ENSMUSG00000025887	Casp12	No
Adipo_ref	-0.993801	8.19669	182.985	2.64654e-40	9.38558e-39	ENSMUSG00000027684	Mecom	No
Adipo_ref	0.727528	8.18728	182.88	2.78068e-40	9.85499e-39	ENSMUSG00000020936	Nmt1	No
Adipo_ref	-1.36004	7.42195	182.797	2.89011e-40	1.02363e-38	ENSMUSG00000069601	Ank3	No
Adipo_ref	-1.12485	7.60286	182.766	2.93246e-40	1.03787e-38	ENSMUSG00000035212	Leprot	No
Adipo_ref	-1.1466	7.5757	182.765	2.93405e-40	1.03787e-38	ENSMUSG00000031813	Mvb12a	No
Adipo_ref	1.11462	7.29379	193.53	3.32945e-40	1.17699e-38	ENSMUSG00000036779	Tent4b	No
Adipo_ref	0.674584	8.25168	182.436	3.42318e-40	1.20935e-38	ENSMUSG00000006299	Aamp	No
Adipo_ref	0.938066	7.58545	182.378	3.5186e-40	1.24227e-38	ENSMUSG00000019791	Hint3	No
Adipo_ref	1.06232	7.54861	182.334	3.59194e-40	1.26736e-38	ENSMUSG00000051177	Plcb1	No
Adipo_ref	-1.14405	7.63285	182.183	3.85439e-40	1.35909e-38	ENSMUSG00000041895	Wipi1	No
Adipo_ref	-0.918925	8.13375	182.146	3.92254e-40	1.38225e-38	ENSMUSG00000026223	Itm2c	No
Adipo_ref	-1.20455	7.47541	182.071	4.06342e-40	1.43098e-38	ENSMUSG00000018378	Cuedc1	No
Adipo_ref	1.05508	7.06199	1298.27	4.14652e-40	1.45871e-38	ENSMUSG00000045569	Mc2r	No
Adipo_ref	-1.42844	7.28579	208.794	4.1474e-40	1.45871e-38	ENSMUSG00000026657	Frmd4a	No
Adipo_ref	0.775497	7.94316	181.803	4.60607e-40	1.61901e-38	ENSMUSG00000025326	Ube3a	No
Adipo_ref	-0.971401	7.90055	181.714	4.80409e-40	1.68754e-38	ENSMUSG00000030890	Ilk	No
Adipo_ref	0.720663	8.08342	181.63	4.9965e-40	1.75402e-38	ENSMUSG00000002043	Trappc6a	No
Adipo_ref	0.989219	7.52689	181.625	5.00901e-40	1.7573e-38	ENSMUSG00000039220	Ppp1r10	No
Adipo_ref	1.01697	7.45695	181.346	5.70864e-40	2.00148e-38	ENSMUSG00000027236	Eif3j1	No
Adipo_ref	0.727664	8.09107	181.184	6.16014e-40	2.15842e-38	ENSMUSG00000062981	Mrpl42	No
Adipo_ref	-1.02032	7.83981	180.859	7.17198e-40	2.51137e-38	ENSMUSG00000031521	Aga	No
Adipo_ref	-1.25541	7.441	180.826	7.2857e-40	2.54958e-38	ENSMUSG00000033436	Armcx2	No
Adipo_ref	0.893352	7.69226	180.087	1.03027e-39	3.60309e-38	ENSMUSG00000030275	Etnk1	No
Adipo_ref	-1.29624	7.43444	179.153	1.59753e-39	5.5834e-38	ENSMUSG00000001751	Naglu	No
Adipo_ref	-1.23168	7.59595	179.036	1.68733e-39	5.89356e-38	ENSMUSG00000052151	Plpp2	No
Adipo_ref	1.25917	7.10797	369.779	1.75361e-39	6.12121e-38	ENSMUSG00000040147	Maob	No
Adipo_ref	1.08909	7.28975	196.726	1.81048e-39	6.31577e-38	ENSMUSG00000048755	Mcat	No
Adipo_ref	1.0187	7.49428	178.719	1.95842e-39	6.82754e-38	ENSMUSG00000026860	Sh3glb2	No
Adipo_ref	-0.459236	11.5484	178.497	2.1736e-39	7.57298e-38	ENSMUSG00000012848	Rps5	No
Adipo_ref	1.25182	7.07917	722.243	2.2962e-39	7.99509e-38	ENSMUSG00000107624	Gm44005	No
Adipo_ref	0.622737	9.22027	178.314	2.36821e-39	8.24065e-38	ENSMUSG00000076432	Ywhaq	No
Adipo_ref	-1.41371	7.15842	282.706	2.37596e-39	8.26245e-38	ENSMUSG00000025089	Gfra1	No
Adipo_ref	-0.428525	11.4029	178.168	2.5369e-39	8.81661e-38	ENSMUSG00000030744	Rps3	No
Adipo_ref	0.931934	7.56609	178.144	2.56511e-39	8.90907e-38	ENSMUSG00000034343	Ube2f	No
Adipo_ref	-1.3794	7.42962	178.133	2.57932e-39	8.95282e-38	ENSMUSG00000059824	Dbp	No
Adipo_ref	0.999145	7.45192	178.103	2.61518e-39	9.07163e-38	ENSMUSG00000025940	Tmem70	No
Adipo_ref	-1.45963	7.19076	192.99	3.00939e-39	1.04326e-37	ENSMUSG00000036446	Lum	No
Adipo_ref	0.98769	7.43998	177.691	3.17299e-39	1.09928e-37	ENSMUSG00000024259	Slc25a46	No
Adipo_ref	-1.40537	7.29895	182.908	3.57082e-39	1.23634e-37	ENSMUSG00000053475	Tnfaip6	No
Adipo_ref	-0.856313	8.05827	177.38	3.67254e-39	1.27077e-37	ENSMUSG00000025647	Shisa5	No
Adipo_ref	1.10441	7.29762	192.733	3.68622e-39	1.27471e-37	ENSMUSG00000010554	Mettl16	No
Adipo_ref	0.756177	8.14424	177.368	3.69371e-39	1.2765e-37	ENSMUSG00000020737	Jpt1	No
Adipo_ref	-1.30866	7.32408	181.774	3.75326e-39	1.29628e-37	ENSMUSG00000056116	H2-T22	No
Adipo_ref	-0.954384	7.84744	177.011	4.36897e-39	1.50799e-37	ENSMUSG00000027953	Slc50a1	No
Adipo_ref	0.845436	8.14121	176.939	4.51934e-39	1.55892e-37	ENSMUSG00000011179	Odc1	No
Adipo_ref	-1.46286	7.20584	229.737	4.66166e-39	1.60701e-37	ENSMUSG00000052512	Nav2	No
Adipo_ref	-1.04386	7.8086	176.28	6.15926e-39	2.12196e-37	ENSMUSG00000036880	Acaa2	No
Adipo_ref	-1.24271	7.4393	176.266	6.19921e-39	2.1344e-37	ENSMUSG00000034194	R3hcc1	No
Adipo_ref	1.01487	7.39442	176.007	7.0004e-39	2.40876e-37	ENSMUSG00000036352	Ubac1	No
Adipo_ref	-0.648779	8.86536	175.85	7.53696e-39	2.59178e-37	ENSMUSG00000002233	Rhoc	No
Adipo_ref	0.498189	9.07705	175.735	7.95806e-39	2.73489e-37	ENSMUSG00000033938	Ndufb7	No
Adipo_ref	0.863148	7.69957	175.498	8.89569e-39	3.05523e-37	ENSMUSG00000045435	Tmem60	No
Adipo_ref	1.04295	7.3128	178.949	9.11837e-39	3.12978e-37	ENSMUSG00000027618	Nfs1	No
Adipo_ref	0.925251	7.61055	175.37	9.4456e-39	3.24009e-37	ENSMUSG00000014551	Mrps25	No
Adipo_ref	1.21728	7.07765	755.694	1.1686e-38	4.00614e-37	ENSMUSG00000020656	Grhl1	No
Adipo_ref	1.01554	7.37128	174.892	1.18243e-38	4.05106e-37	ENSMUSG00000021978	Extl3	No
Adipo_ref	-1.24372	7.4529	174.795	1.23811e-38	4.23919e-37	ENSMUSG00000036667	Tcaf1	No
Adipo_ref	-1.25345	7.77865	174.423	1.47482e-38	5.04655e-37	ENSMUSG00000076437	Selenoh	No
Adipo_ref	-1.40465	7.29413	177.373	1.50985e-38	5.16324e-37	ENSMUSG00000043501	Lgals2	No
Adipo_ref	-0.794327	8.65662	174.332	1.53918e-38	5.26029e-37	ENSMUSG00000064215	Ifi27	No
Adipo_ref	-1.34965	7.27685	203.795	1.5763e-38	5.38386e-37	ENSMUSG00000028795	Ccdc28b	No
Adipo_ref	1.05479	7.35892	174.201	1.63654e-38	5.58616e-37	ENSMUSG00000059409	Ppp2r5d	No
Adipo_ref	-1.45154	7.22868	239.246	1.83648e-38	6.26479e-37	ENSMUSG00000071856	Mcc	No
Adipo_ref	-1.25803	7.3616	173.727	2.0461e-38	6.9756e-37	ENSMUSG00000037902	Sirpa	No
Adipo_ref	-1.28385	7.55067	173.666	2.10493e-38	7.17173e-37	ENSMUSG00000021273	Fdft1	No
Adipo_ref	0.621503	8.36924	173.385	2.40306e-38	8.18249e-37	ENSMUSG00000029918	Mrps33	No
Adipo_ref	-0.847206	8.50129	173.357	2.43525e-38	8.28702e-37	ENSMUSG00000032334	Loxl1	No
Adipo_ref	1.16945	7.22357	220.024	2.49961e-38	8.50081e-37	ENSMUSG00000038335	Tsr1	No
Adipo_ref	1.11339	7.24395	203.893	2.62188e-38	8.9112e-37	ENSMUSG00000002346	Slc25a42	No
Adipo_ref	-1.07095	7.65308	173.12	2.72163e-38	9.24455e-37	ENSMUSG00000030588	Yif1b	No
Adipo_ref	-0.474699	10.1527	173.089	2.76176e-38	9.37514e-37	ENSMUSG00000031633	Slc25a4	No
Adipo_ref	-0.798062	8.29107	172.608	3.46333e-38	1.17495e-36	ENSMUSG00000114003	Gm9616	No
Adipo_ref	-0.69608	8.5341	172.602	3.47414e-38	1.1779e-36	ENSMUSG00000053565	Eif3k	No
Adipo_ref	-1.39335	7.26607	215.975	3.59562e-38	1.21834e-36	ENSMUSG00000058070	Eml1	No
Adipo_ref	0.99872	7.46776	172.061	4.48167e-38	1.51765e-36	ENSMUSG00000039703	Nploc4	No
Adipo_ref	0.993892	7.35032	171.963	4.69302e-38	1.58825e-36	ENSMUSG00000000561	Wdr77	No
Adipo_ref	0.888278	7.60773	171.873	4.89526e-38	1.65568e-36	ENSMUSG00000028156	Eif4e	No
Adipo_ref	-0.828226	8.11871	171.716	5.27244e-38	1.78217e-36	ENSMUSG00000061887	Ssbp3	No
Adipo_ref	-1.0717	7.72948	171.631	5.48665e-38	1.85345e-36	ENSMUSG00000050965	Prkca	No
Adipo_ref	-1.42856	7.17882	236.432	5.73953e-38	1.93769e-36	ENSMUSG00000027188	Pamr1	No
Adipo_ref	1.09506	7.26584	189.297	6.34073e-38	2.13936e-36	ENSMUSG00000039501	Znfx1	No
Adipo_ref	-1.21569	7.42642	171.243	6.58789e-38	2.2214e-36	ENSMUSG00000018750	Zbtb4	No
Adipo_ref	0.699195	8.13254	171.167	6.82755e-38	2.30082e-36	ENSMUSG00000020993	Trappc6b	No
Adipo_ref	-1.37228	7.25279	211.177	8.84265e-38	2.97808e-36	ENSMUSG00000046387	Pcdhb17	No
Adipo_ref	1.11512	7.2647	190.237	8.96715e-38	3.01818e-36	ENSMUSG00000017376	Nlk	No
Adipo_ref	-2.02972	7.57734	170.557	9.10014e-38	3.06109e-36	ENSMUSG00000029304	Spp1	No
Adipo_ref	-1.05552	7.65596	170.195	1.07922e-37	3.62807e-36	ENSMUSG00000030805	Stx4a	No
Adipo_ref	1.26222	7.13985	318.483	1.25242e-37	4.20777e-36	ENSMUSG00000066175	2510046G10Rik	No
Adipo_ref	1.2658	7.13692	327.131	1.30453e-37	4.3802e-36	ENSMUSG00000025059	Gk	No
Adipo_ref	1.18427	7.19537	248.115	1.31369e-37	4.40829e-36	ENSMUSG00000030685	Kctd13	No
Adipo_ref	-0.876327	8.00437	169.747	1.33242e-37	4.46843e-36	ENSMUSG00000028757	Ddost	No
Adipo_ref	-1.39366	7.24563	202.045	1.36223e-37	4.56564e-36	ENSMUSG00000048644	Ctxn1	No
Adipo_ref	-1.39325	7.18855	199.852	1.36681e-37	4.57824e-36	ENSMUSG00000029659	Medag	No
Adipo_ref	-0.612817	8.82966	169.649	1.39558e-37	4.67179e-36	ENSMUSG00000025809	Itgb1	No
Adipo_ref	-1.38706	7.25262	207.532	1.40211e-37	4.69082e-36	ENSMUSG00000051790	Nlgn2	No
Adipo_ref	-1.23157	7.44128	169.575	1.44506e-37	4.8316e-36	ENSMUSG00000030852	Tacc2	No
Adipo_ref	-1.27232	7.43499	169.558	1.45653e-37	4.86703e-36	ENSMUSG00000019961	Tmpo	No
Adipo_ref	1.04199	7.35166	169.533	1.47425e-37	4.92327e-36	ENSMUSG00000015357	Clpx	No
Adipo_ref	-0.92678	8.0099	169.35	1.60678e-37	5.36262e-36	ENSMUSG00000017760	Ctsa	No
Adipo_ref	0.875048	7.62795	169.216	1.71175e-37	5.70955e-36	ENSMUSG00000074754	Smim26	No
Adipo_ref	-1.18878	7.84673	169.11	1.7989e-37	5.99662e-36	ENSMUSG00000038400	Pmepa1	No
Adipo_ref	0.719434	8.19306	169.098	1.80954e-37	6.02847e-36	ENSMUSG00000089847	Timm10b	No
Adipo_ref	-0.788081	8.19417	169.064	1.83849e-37	6.12123e-36	ENSMUSG00000040785	Ttc3	No
Adipo_ref	-0.976999	7.82766	169.03	1.86879e-37	6.21842e-36	ENSMUSG00000029376	Mthfd2l	No
Adipo_ref	0.68684	8.13451	169.002	1.89317e-37	6.29577e-36	ENSMUSG00000032002	Dcun1d5	No
Adipo_ref	0.936685	7.5333	169	1.89516e-37	6.2986e-36	ENSMUSG00000036707	Cab39	No
Adipo_ref	-1.16986	7.4898	168.749	2.13292e-37	7.08457e-36	ENSMUSG00000042613	Pbxip1	No
Adipo_ref	-1.13942	7.64208	168.439	2.46868e-37	8.19489e-36	ENSMUSG00000074305	Peak1	No
Adipo_ref	0.777628	7.85047	168.356	2.56767e-37	8.5184e-36	ENSMUSG00000015994	Fnta	No
Adipo_ref	0.843171	7.71978	168.272	2.67077e-37	8.85515e-36	ENSMUSG00000027131	Emc4	No
Adipo_ref	-1.25833	7.71797	168.23	2.72391e-37	9.02596e-36	ENSMUSG00000046546	Fam43a	No
Adipo_ref	-1.31722	7.37467	168.203	2.75963e-37	9.13887e-36	ENSMUSG00000015222	Map2	No
Adipo_ref	1.02433	7.4995	168.108	2.88637e-37	9.55288e-36	ENSMUSG00000037110	Ralgapa2	No
Adipo_ref	-1.02701	7.7397	168.069	2.93881e-37	9.72066e-36	ENSMUSG00000032431	Crtap	No
Adipo_ref	0.41029	10.071	167.519	3.80963e-37	1.25936e-35	ENSMUSG00000040681	Hmgn1	Yes
Adipo_ref	1.10517	7.2568	194.134	4.13576e-37	1.36635e-35	ENSMUSG00000049090	Zadh2	No
Adipo_ref	0.990753	7.39927	167.224	4.37812e-37	1.44556e-35	ENSMUSG00000042462	Dctpp1	No
Adipo_ref	0.952452	7.48068	167.036	4.78403e-37	1.57865e-35	ENSMUSG00000007338	Mrpl49	No
Adipo_ref	0.684468	8.14312	166.967	4.9419e-37	1.62977e-35	ENSMUSG00000018583	G3bp1	No
Adipo_ref	-1.09668	7.58975	166.881	5.14851e-37	1.6969e-35	ENSMUSG00000032184	Lysmd2	No
Adipo_ref	-1.41413	7.19553	225.84	5.33896e-37	1.75863e-35	ENSMUSG00000032118	Fez1	No
Adipo_ref	-1.40015	7.22311	219.711	5.60395e-37	1.84482e-35	ENSMUSG00000057766	Ankrd29	No
Adipo_ref	0.772276	7.83641	166.486	6.20262e-37	2.04069e-35	ENSMUSG00000025156	Gps1	No
Adipo_ref	0.776338	8.0451	166.423	6.38936e-37	2.10089e-35	ENSMUSG00000032051	Fdx1	No
Adipo_ref	-0.689669	8.50082	166.378	6.52593e-37	2.14452e-35	ENSMUSG00000027248	Pdia3	No
Adipo_ref	0.810189	7.82523	166.318	6.71391e-37	2.20499e-35	ENSMUSG00000068040	Tm9sf4	No
Adipo_ref	1.02202	7.33809	166.245	6.94763e-37	2.2804e-35	ENSMUSG00000026496	Parp1	No
Adipo_ref	1.0031	7.44066	166.226	7.01142e-37	2.29998e-35	ENSMUSG00000032300	1700017B05Rik	No
Adipo_ref	0.459757	9.49333	166.017	7.73806e-37	2.53684e-35	ENSMUSG00000084786	Ubl5	No
Adipo_ref	1.05118	7.29901	175.628	7.82111e-37	2.56256e-35	ENSMUSG00000030942	Thumpd1	No
Adipo_ref	0.739768	8.00617	165.87	8.29477e-37	2.71615e-35	ENSMUSG00000031683	Lsm6	No
Adipo_ref	1.03216	7.39944	165.827	8.46502e-37	2.77026e-35	ENSMUSG00000029313	Aff1	No
Adipo_ref	-1.2255	7.4752	165.803	8.55993e-37	2.79967e-35	ENSMUSG00000075590	Nrbp2	No
Adipo_ref	0.716124	8.03172	165.708	8.95322e-37	2.92658e-35	ENSMUSG00000074247	Dda1	No
Adipo_ref	1.18258	7.08645	468.783	8.96289e-37	2.92802e-35	ENSMUSG00000036856	Wnt4	No
Adipo_ref	-1.40997	7.21473	229.366	9.05446e-37	2.95619e-35	ENSMUSG00000115317	Gm32618	No
Adipo_ref	0.760151	7.88629	165.663	9.14581e-37	2.98426e-35	ENSMUSG00000038880	Mrps34	No
Adipo_ref	-1.16983	7.43728	165.432	1.01983e-36	3.32573e-35	ENSMUSG00000028617	Lrrc42	No
Adipo_ref	0.986127	7.42475	165.402	1.03459e-36	3.3719e-35	ENSMUSG00000018509	Cenpv	No
Adipo_ref	-1.05957	7.6197	165.215	1.12989e-36	3.68034e-35	ENSMUSG00000024782	Ak3	No
Adipo_ref	1.00123	7.6	165.186	1.14545e-36	3.72882e-35	ENSMUSG00000027805	Pfn2	No
Adipo_ref	-1.28604	7.3163	165.18	1.14899e-36	3.73816e-35	ENSMUSG00000031119	Gpc4	No
Adipo_ref	0.740177	7.98907	165.16	1.1597e-36	3.7708e-35	ENSMUSG00000024758	Rtn3	No
Adipo_ref	-1.13164	7.50213	165.151	1.16433e-36	3.78362e-35	ENSMUSG00000050989	Selenon	No
Adipo_ref	-1.12076	8.09346	165.066	1.21221e-36	3.93691e-35	ENSMUSG00000087365	C430049B03Rik	No
Adipo_ref	0.985111	7.38186	164.965	1.27128e-36	4.12633e-35	ENSMUSG00000033475	Tomm6	No
Adipo_ref	1.24381	7.12545	310.35	1.27715e-36	4.14298e-35	ENSMUSG00000005148	Klf5	No
Adipo_ref	1.25487	7.13053	339.18	1.2951e-36	4.19877e-35	ENSMUSG00000026049	Tex30	No
Adipo_ref	1.04762	7.39231	164.861	1.33551e-36	4.32724e-35	ENSMUSG00000042215	Bag2	No
Adipo_ref	-1.00837	7.69425	164.814	1.36515e-36	4.4207e-35	ENSMUSG00000062054	Iah1	No
Adipo_ref	0.989431	7.37095	164.65	1.47549e-36	4.77521e-35	ENSMUSG00000064284	Cdpf1	No
Adipo_ref	-1.16873	7.46252	164.636	1.48524e-36	4.80396e-35	ENSMUSG00000028032	Papss1	No
Adipo_ref	1.17542	7.18423	207.256	1.52505e-36	4.92987e-35	ENSMUSG00000014361	Mertk	No
Adipo_ref	-0.652683	8.83561	164.423	1.64268e-36	5.30702e-35	ENSMUSG00000046434	Hnrnpa1	No
Adipo_ref	0.958736	7.46343	164.398	1.66185e-36	5.36584e-35	ENSMUSG00000037343	Taf2	No
Adipo_ref	-1.39321	7.21589	236.322	1.69422e-36	5.4672e-35	ENSMUSG00000032812	Arap1	No
Adipo_ref	1.17211	7.07444	764.72	1.77167e-36	5.71378e-35	ENSMUSG00000044916	1700029I15Rik	No
Adipo_ref	0.876035	7.61494	164.123	1.89211e-36	6.09866e-35	ENSMUSG00000044018	Mrpl50	No
Adipo_ref	-1.39803	7.18147	238.251	1.9206e-36	6.18692e-35	ENSMUSG00000006782	Cnp	No
Adipo_ref	1.24502	7.13132	337.615	2.15788e-36	6.94723e-35	ENSMUSG00000022707	Gbe1	No
Adipo_ref	-1.38829	7.2227	176.921	2.48463e-36	7.99457e-35	ENSMUSG00000038530	Rgs4	No
Adipo_ref	0.959542	7.56058	163.331	2.75124e-36	8.84731e-35	ENSMUSG00000060923	Acyp2	No
Adipo_ref	1.23423	7.1364	307.863	2.75356e-36	8.84964e-35	ENSMUSG00000026489	Coq8a	No
Adipo_ref	0.972679	7.43554	163.288	2.80779e-36	9.01871e-35	ENSMUSG00000021929	Kpna3	No
Adipo_ref	0.912439	7.62031	163.22	2.89947e-36	9.3078e-35	ENSMUSG00000002984	Tomm40	No
Adipo_ref	0.986513	7.33929	163.202	2.92317e-36	9.37847e-35	ENSMUSG00000048100	Taf13	No
Adipo_ref	-1.37855	7.2464	207.604	2.96593e-36	9.51014e-35	ENSMUSG00000019823	Mical1	No
Adipo_ref	-1.39609	7.18776	254.408	3.09533e-36	9.91936e-35	ENSMUSG00000044807	Zfp354c	No
Adipo_ref	-0.368852	12.5383	162.875	3.41165e-36	1.09267e-34	ENSMUSG00000025290	Rps24	No
Adipo_ref	0.863349	7.68505	162.771	3.58481e-36	1.14747e-34	ENSMUSG00000040043	Rbms2	No
Adipo_ref	-1.11993	7.59743	162.546	3.98562e-36	1.27503e-34	ENSMUSG00000003992	Ssbp2	No
Adipo_ref	-1.09148	7.58285	162.211	4.67034e-36	1.49322e-34	ENSMUSG00000028402	Mpdz	No
Adipo_ref	-1.34451	7.26014	182.02	5.09232e-36	1.6272e-34	ENSMUSG00000046879	Irgm1	No
Adipo_ref	1.21536	7.16938	254.727	5.09569e-36	1.62734e-34	ENSMUSG00000047246	Hist1h2be	No
Adipo_ref	0.426218	9.20303	161.968	5.23826e-36	1.67191e-34	ENSMUSG00000027620	Rbm39	No
Adipo_ref	-1.35962	7.23964	203.497	5.75914e-36	1.8371e-34	ENSMUSG00000028167	Bdh2	No
Adipo_ref	-1.21315	7.35047	166.206	6.02311e-36	1.9202e-34	ENSMUSG00000030872	Gga2	No
Adipo_ref	-0.54186	9.2972	161.448	6.69863e-36	2.13434e-34	ENSMUSG00000055762	Eef1d	No
Adipo_ref	-1.23059	7.46235	161.332	7.07483e-36	2.25291e-34	ENSMUSG00000024548	Setbp1	No
Adipo_ref	0.963802	7.34746	161.881	8.86509e-36	2.82138e-34	ENSMUSG00000010054	Tusc2	No
Adipo_ref	1.07744	7.27057	180.019	9.35107e-36	2.97435e-34	ENSMUSG00000069899	Gm12166	No
Adipo_ref	1.09692	7.21763	186.658	1.05899e-35	3.36646e-34	ENSMUSG00000038205	Prkab2	No
Adipo_ref	1.23038	7.10151	456.784	1.07107e-35	3.40293e-34	ENSMUSG00000023908	Pkmyt1	No
Adipo_ref	-0.405672	11.7323	160.413	1.09302e-35	3.47065e-34	ENSMUSG00000038274	Fau	No
Adipo_ref	-1.22979	7.32271	160.986	1.10713e-35	3.51347e-34	ENSMUSG00000025352	Gdf11	No
Adipo_ref	0.938976	7.47381	160.382	1.10916e-35	3.5179e-34	ENSMUSG00000025968	Ndufs1	No
Adipo_ref	-1.02043	7.79854	160.348	1.12717e-35	3.57299e-34	ENSMUSG00000029207	Apbb2	No
Adipo_ref	0.627401	8.26721	160.333	1.13494e-35	3.59557e-34	ENSMUSG00000074781	Ube2n	No
Adipo_ref	-1.17287	7.41874	160.289	1.15899e-35	3.66966e-34	ENSMUSG00000038855	Itpkb	No
Adipo_ref	-1.26567	7.33325	161.854	1.30299e-35	4.12323e-34	ENSMUSG00000005447	Pafah1b3	No
Adipo_ref	-1.3784	7.25354	210.58	1.38326e-35	4.37477e-34	ENSMUSG00000030257	Srgap3	No
Adipo_ref	-1.21167	7.42247	159.77	1.48133e-35	4.68225e-34	ENSMUSG00000034520	Gjc1	No
Adipo_ref	-1.28354	7.41012	159.738	1.50406e-35	4.7514e-34	ENSMUSG00000046814	Gchfr	No
Adipo_ref	-1.38065	7.2048	236.236	1.5156e-35	4.78512e-34	ENSMUSG00000030659	Nucb2	No
Adipo_ref	0.973936	7.43546	159.619	1.59132e-35	5.02135e-34	ENSMUSG00000034908	Sidt2	No
Adipo_ref	0.972107	7.37268	159.336	1.81879e-35	5.73585e-34	ENSMUSG00000003731	Kpna6	No
Adipo_ref	0.62917	8.30862	159.218	1.92351e-35	6.06267e-34	ENSMUSG00000007850	Hnrnph1	No
Adipo_ref	0.458361	9.55188	159.155	1.98222e-35	6.24417e-34	ENSMUSG00000022400	Rbx1	No
Adipo_ref	0.919962	7.51909	158.857	2.28198e-35	7.18434e-34	ENSMUSG00000037514	Pank2	No
Adipo_ref	1.0764	7.25763	186.37	2.30877e-35	7.26459e-34	ENSMUSG00000042505	Sdhaf3	No
Adipo_ref	1.08344	7.25372	182.251	2.35435e-35	7.4038e-34	ENSMUSG00000010609	Psen2	No
Adipo_ref	-1.34261	7.39138	186.771	2.55727e-35	8.03737e-34	ENSMUSG00000022306	Zfpm2	No
Adipo_ref	-1.08562	7.69195	158.453	2.76235e-35	8.67704e-34	ENSMUSG00000027864	Ptgfrn	No
Adipo_ref	1.12209	7.22557	186.076	2.89475e-35	9.08779e-34	ENSMUSG00000038178	Slc43a2	No
Adipo_ref	0.823633	7.72074	158.336	2.92065e-35	9.16392e-34	ENSMUSG00000101892	9130401M01Rik	No
Adipo_ref	0.943026	7.48639	158.271	3.01132e-35	9.44308e-34	ENSMUSG00000015806	Qdpr	No
Adipo_ref	-1.36319	7.23857	203.341	3.08978e-35	9.68364e-34	ENSMUSG00000027215	Cd82	No
Adipo_ref	-1.36045	7.23127	208.659	3.11349e-35	9.75245e-34	ENSMUSG00000034118	Tpst1	No
Adipo_ref	1.00172	7.35731	158.173	3.15501e-35	9.87691e-34	ENSMUSG00000022557	Bop1	No
Adipo_ref	-1.28429	7.28432	175.724	3.21673e-35	1.00645e-33	ENSMUSG00000026211	Obsl1	No
Adipo_ref	-0.920785	7.86351	157.93	3.53992e-35	1.10694e-33	ENSMUSG00000030541	Idh2	No
Adipo_ref	0.997247	7.4126	157.855	3.668e-35	1.14635e-33	ENSMUSG00000007659	Bcl2l1	No
Adipo_ref	0.955315	7.41912	157.794	3.77524e-35	1.1792e-33	ENSMUSG00000026926	Pmpca	No
Adipo_ref	-1.31635	7.25694	187.689	3.91792e-35	1.22308e-33	ENSMUSG00000043300	B3galnt1	No
Adipo_ref	-1.18497	7.46509	157.62	4.09847e-35	1.27872e-33	ENSMUSG00000032038	St3gal4	No
Adipo_ref	0.838671	7.70023	157.172	5.06725e-35	1.58009e-33	ENSMUSG00000027406	Idh3b	No
Adipo_ref	0.904083	7.48681	157.167	5.07992e-35	1.58316e-33	ENSMUSG00000074211	Sdhaf1	No
Adipo_ref	-1.33691	7.13744	312.234	5.18824e-35	1.61601e-33	ENSMUSG00000098470	C1rb	No
Adipo_ref	0.926292	7.4644	156.482	7.02861e-35	2.18801e-33	ENSMUSG00000029221	Slc30a9	No
Adipo_ref	0.982933	7.35202	156.41	7.27228e-35	2.2626e-33	ENSMUSG00000021371	Mcur1	No
Adipo_ref	-1.28078	7.28298	179.337	7.88088e-35	2.45058e-33	ENSMUSG00000042644	Itpr3	No
Adipo_ref	0.685035	8.06927	155.985	8.89375e-35	2.76398e-33	ENSMUSG00000019818	Cd164	No
Adipo_ref	-1.27873	7.27963	172.831	1.07491e-34	3.33872e-33	ENSMUSG00000032402	Smad3	Yes
Adipo_ref	1.10532	7.21529	200.064	1.08318e-34	3.36251e-33	ENSMUSG00000042632	Pla2g6	No
Adipo_ref	0.812268	7.76368	155.107	1.34805e-34	4.18241e-33	ENSMUSG00000056076	Eif3b	No
Adipo_ref	-1.26404	7.37152	155.062	1.37725e-34	4.27063e-33	ENSMUSG00000031379	Pir	No
Adipo_ref	0.917444	7.52728	154.959	1.44628e-34	4.48217e-33	ENSMUSG00000029634	Rnf6	No
Adipo_ref	-1.33372	7.24537	197.191	2.06755e-34	6.40397e-33	ENSMUSG00000054720	Lrrc8c	No
Adipo_ref	-1.03834	7.64027	154.115	2.15787e-34	6.68001e-33	ENSMUSG00000059586	Nsmce2	No
Adipo_ref	-1.23835	7.2753	154.056	2.21958e-34	6.86722e-33	ENSMUSG00000103047	Gm37310	No
Adipo_ref	-1.26734	7.28927	169.215	2.28911e-34	7.07839e-33	ENSMUSG00000006395	Hyi	No
Adipo_ref	1.16983	7.13831	280.751	2.42572e-34	7.49666e-33	ENSMUSG00000024912	Fosl1	Yes
Adipo_ref	0.807197	7.81394	153.529	2.85007e-34	8.80319e-33	ENSMUSG00000021178	Psmc1	No
Adipo_ref	1.00807	7.33569	153.274	3.21657e-34	9.92969e-33	ENSMUSG00000048911	Rnf24	No
Adipo_ref	0.56128	8.50471	153.177	3.36757e-34	1.03901e-32	ENSMUSG00000007656	Arpp19	No
Adipo_ref	0.922056	7.05874	274.453	3.40711e-34	1.05062e-32	ENSMUSG00000038754	Elovl3	No
Adipo_ref	-0.871189	7.86682	153.146	3.4178e-34	1.05334e-32	ENSMUSG00000030272	Camk1	No
Adipo_ref	1.05758	7.07284	637.073	3.42552e-34	1.05513e-32	ENSMUSG00000052336	Cx3cr1	No
Adipo_ref	-1.09956	7.49015	153.09	3.50968e-34	1.08045e-32	ENSMUSG00000049421	Zfp260	No
Adipo_ref	1.12565	7.18466	206.325	3.53291e-34	1.087e-32	ENSMUSG00000024247	Pkdcc	No
Adipo_ref	1.21845	7.12197	297.582	3.69318e-34	1.13568e-32	ENSMUSG00000022838	Eaf2	No
Adipo_ref	0.9476	7.3962	152.908	3.82482e-34	1.17551e-32	ENSMUSG00000091264	Smim13	No
Adipo_ref	-1.27031	7.35891	152.825	3.9788e-34	1.22216e-32	ENSMUSG00000021838	Samd4	No
Adipo_ref	-1.35194	7.17928	201.611	4.00528e-34	1.22961e-32	ENSMUSG00000035493	Tgfbi	No
Adipo_ref	0.874333	7.60876	152.782	4.06229e-34	1.24643e-32	ENSMUSG00000040850	Psme4	No
Adipo_ref	0.699895	8.03393	152.772	4.08018e-34	1.25123e-32	ENSMUSG00000032171	Pin1	No
Adipo_ref	0.739775	7.88288	152.711	4.20029e-34	1.28735e-32	ENSMUSG00000027108	Ola1	No
Adipo_ref	0.817188	7.71807	152.688	4.24717e-34	1.301e-32	ENSMUSG00000027099	Mtx2	No
Adipo_ref	-1.34698	7.20647	217.417	4.55901e-34	1.39575e-32	ENSMUSG00000000693	Loxl3	No
Adipo_ref	-1.21128	7.34641	166.74	4.60917e-34	1.41033e-32	ENSMUSG00000032251	Irak1bp1	No
Adipo_ref	-1.28648	7.13614	207.431	4.81313e-34	1.47193e-32	ENSMUSG00000062329	Cytl1	No
Adipo_ref	-0.927036	7.94088	152.3	5.10507e-34	1.56035e-32	ENSMUSG00000021252	Erg28	No
Adipo_ref	1.05362	7.07954	432.054	5.3378e-34	1.63058e-32	ENSMUSG00000097125	Gm26885	No
Adipo_ref	-1.21092	7.31428	152.203	5.34589e-34	1.63216e-32	ENSMUSG00000026594	Ralgps2	No
Adipo_ref	-1.32824	7.15517	251.829	5.35978e-34	1.6355e-32	ENSMUSG00000018819	Lsp1	No
Adipo_ref	0.546906	8.59663	152.08	5.66794e-34	1.72858e-32	ENSMUSG00000078348	Sf3b5	No
Adipo_ref	0.971146	7.50036	151.824	6.40018e-34	1.95082e-32	ENSMUSG00000020484	Xbp1	No
Adipo_ref	-1.28041	7.29496	166.287	6.61938e-34	2.01653e-32	ENSMUSG00000029769	Ccdc136	No
Adipo_ref	-0.850726	8.00263	151.748	6.63303e-34	2.01958e-32	ENSMUSG00000021709	Erbin	No
Adipo_ref	-0.801973	8.2667	151.683	6.84155e-34	2.08193e-32	ENSMUSG00000032575	Manf	No
Adipo_ref	0.487707	8.81193	151.678	6.85929e-34	2.08619e-32	ENSMUSG00000023939	Mrpl14	No
Adipo_ref	0.828658	7.67492	151.62	7.04945e-34	2.14285e-32	ENSMUSG00000047879	Usp14	No
Adipo_ref	-1.20613	7.33579	151.52	7.39258e-34	2.24592e-32	ENSMUSG00000037552	Plekhg2	No
Adipo_ref	-1.1385	7.45451	151.397	7.83775e-34	2.37987e-32	ENSMUSG00000025555	Farp1	No
Adipo_ref	-1.33941	7.1594	197.968	8.33688e-34	2.53004e-32	ENSMUSG00000022025	Cnmd	No
Adipo_ref	-1.31903	7.16073	206.751	8.89981e-34	2.6994e-32	ENSMUSG00000006369	Fbln1	No
Adipo_ref	0.944486	7.37625	151.101	9.01974e-34	2.73428e-32	ENSMUSG00000023075	Akirin1	No
Adipo_ref	-1.10913	7.41916	150.966	9.61844e-34	2.91418e-32	ENSMUSG00000026811	St6galnac6	No
Adipo_ref	0.848721	7.61125	150.958	9.65187e-34	2.92272e-32	ENSMUSG00000020864	Ankrd40	No
Adipo_ref	-1.11952	7.47187	150.818	1.03199e-33	3.12331e-32	ENSMUSG00000036591	Arhgap21	No
Adipo_ref	-0.901702	7.78017	150.691	1.09584e-33	3.31474e-32	ENSMUSG00000023495	Pcbp4	No
Adipo_ref	-0.739099	8.20346	150.413	1.25044e-33	3.78032e-32	ENSMUSG00000031229	Atrx	No
Adipo_ref	-1.31506	7.14182	272.159	1.26286e-33	3.81579e-32	ENSMUSG00000056174	Col8a2	No
Adipo_ref	-0.937196	7.67464	150.359	1.28338e-33	3.87568e-32	ENSMUSG00000020308	Tpgs1	No
Adipo_ref	-1.17966	7.48736	150.296	1.32186e-33	3.98973e-32	ENSMUSG00000068699	Flnc	No
Adipo_ref	0.941147	7.61454	149.984	1.53338e-33	4.62563e-32	ENSMUSG00000079036	Alkbh1	No
Adipo_ref	1.07563	7.23227	183.578	1.62228e-33	4.89115e-32	ENSMUSG00000059811	Atl2	No
Adipo_ref	0.928854	7.40157	149.559	1.87623e-33	5.65373e-32	ENSMUSG00000067787	Blcap	No
Adipo_ref	-1.14674	7.39278	149.163	2.26476e-33	6.82081e-32	ENSMUSG00000078851	Hist3h2a	No
Adipo_ref	-1.32874	7.16566	244.463	2.33773e-33	7.03675e-32	ENSMUSG00000031290	Lrch2	No
Adipo_ref	0.924799	7.41942	149.022	2.42219e-33	7.28704e-32	ENSMUSG00000042305	Tmem183a	No
Adipo_ref	0.641069	8.29883	148.971	2.48108e-33	7.46016e-32	ENSMUSG00000062078	Qk	No
Adipo_ref	1.11216	7.17874	184.011	2.50931e-33	7.54097e-32	ENSMUSG00000056313	Tcim	No
Adipo_ref	0.889374	7.54681	148.782	2.71479e-33	8.15405e-32	ENSMUSG00000024436	Mrps18b	No
Adipo_ref	1.10879	7.19498	224.097	2.79073e-33	8.37763e-32	ENSMUSG00000057580	Gm10012	No
Adipo_ref	0.965899	7.34067	148.393	3.26515e-33	9.79651e-32	ENSMUSG00000039737	Prkrip1	No
Adipo_ref	0.667578	8.06989	148.314	3.38995e-33	1.01655e-31	ENSMUSG00000035150	Eif2s3x	No
Adipo_ref	-0.776025	8.14823	148.227	3.53327e-33	1.05895e-31	ENSMUSG00000000326	Comt	No
Adipo_ref	-1.2791	7.26868	166.71	3.6888e-33	1.10497e-31	ENSMUSG00000049119	Fam110b	No
Adipo_ref	-1.35925	7.30421	147.81	4.30817e-33	1.2898e-31	ENSMUSG00000028780	Sema3c	No
Adipo_ref	0.976483	7.32439	148.619	4.41134e-33	1.31998e-31	ENSMUSG00000003438	Timm50	No
Adipo_ref	1.05156	7.25455	176.004	4.59495e-33	1.37418e-31	ENSMUSG00000028910	Mecr	No
Adipo_ref	0.996763	7.28392	167.303	4.67537e-33	1.39748e-31	ENSMUSG00000021890	Eaf1	No
Adipo_ref	0.865978	7.59848	147.421	5.18406e-33	1.54869e-31	ENSMUSG00000006273	Atp6v1b2	No
Adipo_ref	-0.661426	9.22787	147.217	5.71398e-33	1.70608e-31	ENSMUSG00000052534	Pbx1	No
Adipo_ref	0.875654	7.54605	147.088	6.07523e-33	1.81297e-31	ENSMUSG00000005469	Prkaca	No
Adipo_ref	-1.26033	7.41224	147.045	6.19899e-33	1.84891e-31	ENSMUSG00000016262	Sertad4	No
Adipo_ref	-1.02909	7.58858	147.04	6.21471e-33	1.8526e-31	ENSMUSG00000021190	Lgmn	No
Adipo_ref	0.683659	8.0058	146.907	6.61974e-33	1.97229e-31	ENSMUSG00000021577	Sdha	No
Adipo_ref	0.86245	7.54104	146.81	6.93227e-33	2.06429e-31	ENSMUSG00000031600	Vps37a	No
Adipo_ref	1.00273	7.28284	157.663	6.96576e-33	2.07315e-31	ENSMUSG00000061589	Dot1l	No
Adipo_ref	-0.934617	7.72324	146.664	7.43298e-33	2.21102e-31	ENSMUSG00000030824	Nucb1	No
Adipo_ref	-0.835954	8.6591	146.532	7.91156e-33	2.35212e-31	ENSMUSG00000030096	Slc6a6	No
Adipo_ref	-0.379571	10.1929	146.279	8.92585e-33	2.65225e-31	ENSMUSG00000020738	Sumo2	No
Adipo_ref	0.629378	8.38293	146.241	9.08909e-33	2.69931e-31	ENSMUSG00000021040	Slirp	No
Adipo_ref	-1.00714	7.62575	146.064	9.88461e-33	2.934e-31	ENSMUSG00000060510	Zfp266	No
Adipo_ref	-1.3274	7.19828	208.293	1.09385e-32	3.24508e-31	ENSMUSG00000003518	Dusp3	No
Adipo_ref	-0.843008	7.93418	145.83	1.1052e-32	3.27701e-31	ENSMUSG00000034647	Ankrd12	No
Adipo_ref	0.674513	8.08565	145.42	1.34309e-32	3.98024e-31	ENSMUSG00000064358	mt-Co3	No
Adipo_ref	-1.3429	7.19467	145.25	1.45615e-32	4.31301e-31	ENSMUSG00000035042	Ccl5	No
Adipo_ref	0.661843	7.9762	145.241	1.4629e-32	4.33068e-31	ENSMUSG00000018379	Srsf1	No
Adipo_ref	-1.17712	8.11838	145.165	1.5164e-32	4.48667e-31	ENSMUSG00000052684	Jun	No
Adipo_ref	0.535127	8.61446	145.16	1.52008e-32	4.49516e-31	ENSMUSG00000063480	Snu13	No
Adipo_ref	-1.33147	7.21258	197.857	1.63893e-32	4.84404e-31	ENSMUSG00000024593	Megf10	No
Adipo_ref	-1.37504	7.3086	144.821	1.78689e-32	5.27854e-31	ENSMUSG00000074934	Grem1	No
Adipo_ref	0.750042	7.75208	144.689	1.90226e-32	5.61637e-31	ENSMUSG00000027937	Jtb	No
Adipo_ref	-1.09278	7.51764	144.631	1.956e-32	5.77196e-31	ENSMUSG00000028480	Glipr2	No
Adipo_ref	1.07602	7.22066	192.34	1.99178e-32	5.87443e-31	ENSMUSG00000025236	Adpgk	No
Adipo_ref	-1.25864	7.29651	144.572	2.0117e-32	5.93003e-31	ENSMUSG00000029126	Nsg1	No
Adipo_ref	-1.11715	7.40753	144.517	2.06461e-32	6.08276e-31	ENSMUSG00000032965	Ift57	No
Adipo_ref	-0.632536	8.66312	144.449	2.13275e-32	6.2802e-31	ENSMUSG00000060739	Nsa2	No
Adipo_ref	-1.26333	7.13587	246.245	2.18146e-32	6.42023e-31	ENSMUSG00000040759	Cmtm5	No
Adipo_ref	-1.31573	7.19525	211.09	2.34304e-32	6.89213e-31	ENSMUSG00000041488	Stx3	No
Adipo_ref	1.16729	7.15376	244.857	2.39104e-32	7.02958e-31	ENSMUSG00000029173	Sepsecs	No
Adipo_ref	-1.12012	7.38092	145.081	2.55081e-32	7.49158e-31	ENSMUSG00000035064	Eef2k	No
Adipo_ref	0.742858	7.85839	144.073	2.55088e-32	7.49158e-31	ENSMUSG00000040242	Fgfr1op2	No
Adipo_ref	-1.30571	7.21057	196.046	2.6034e-32	7.64178e-31	ENSMUSG00000043631	Ecm2	No
Adipo_ref	-1.3314	7.20791	210.291	2.75196e-32	8.07359e-31	ENSMUSG00000070691	Runx3	No
Adipo_ref	0.758417	7.80062	143.733	2.99856e-32	8.7924e-31	ENSMUSG00000030105	Arl8b	No
Adipo_ref	0.891038	7.05772	303.947	3.09433e-32	9.06843e-31	ENSMUSG00000030162	Olr1	No
Adipo_ref	-0.923599	7.73754	143.616	3.17053e-32	9.28686e-31	ENSMUSG00000035585	Tsen34	No
Adipo_ref	-1.26649	7.26493	157.47	3.3331e-32	9.75787e-31	ENSMUSG00000063810	Alms1	No
Adipo_ref	1.00692	7.28486	154.66	3.34858e-32	9.79803e-31	ENSMUSG00000041650	Pcca	No
Adipo_ref	-0.73945	8.06985	143.435	3.45665e-32	1.01089e-30	ENSMUSG00000002778	Kdelr1	No
Adipo_ref	0.927068	7.33585	151.25	3.61388e-32	1.05632e-30	ENSMUSG00000025512	Chid1	No
Adipo_ref	-1.29988	7.16408	233.559	3.98342e-32	1.16372e-30	ENSMUSG00000016087	Fli1	No
Adipo_ref	-0.961513	8.26357	143.035	4.18287e-32	1.22134e-30	ENSMUSG00000031298	Adgrg2	No
Adipo_ref	-1.26246	7.14986	243.736	4.18618e-32	1.22167e-30	ENSMUSG00000053541	Gm4759	No
Adipo_ref	1.08254	7.21672	178.194	4.33315e-32	1.2639e-30	ENSMUSG00000033446	Lpar6	No
Adipo_ref	1.07423	7.21479	192.274	4.44891e-32	1.29698e-30	ENSMUSG00000074064	Mlycd	No
Adipo_ref	-1.22137	7.3037	143.039	5.22783e-32	1.52326e-30	ENSMUSG00000024053	Emilin2	No
Adipo_ref	0.723922	7.88324	142.558	5.25061e-32	1.52909e-30	ENSMUSG00000056579	Tug1	No
Adipo_ref	0.973021	7.30128	150.298	5.45144e-32	1.58675e-30	ENSMUSG00000021752	Kctd6	No
Adipo_ref	1.02729	7.40808	142.331	5.8491e-32	1.7016e-30	ENSMUSG00000029752	Asns	No
Adipo_ref	-1.30995	7.18615	219.385	6.28293e-32	1.82643e-30	ENSMUSG00000022594	Lynx1	No
Adipo_ref	-0.834504	7.89567	142.18	6.28477e-32	1.82643e-30	ENSMUSG00000022024	Sugt1	No
Adipo_ref	-1.1352	7.4781	141.906	7.16197e-32	2.08027e-30	ENSMUSG00000001504	Irx2	No
Adipo_ref	-0.565959	8.72282	141.849	7.36136e-32	2.13707e-30	ENSMUSG00000031198	Fundc2	No
Adipo_ref	-1.07269	7.5281	141.802	7.52713e-32	2.18405e-30	ENSMUSG00000039191	Rbpj	No
Adipo_ref	-1.19024	7.39629	141.775	7.62424e-32	2.21107e-30	ENSMUSG00000032220	Myo1e	No
Adipo_ref	-0.669361	8.40314	141.757	7.68991e-32	2.22895e-30	ENSMUSG00000018672	Copz2	No
Adipo_ref	0.968845	7.31682	157.591	8.16068e-32	2.36417e-30	ENSMUSG00000051232	Tmem199	No
Adipo_ref	0.907135	7.43198	141.62	8.21102e-32	2.37751e-30	ENSMUSG00000075232	Amd1	No
Adipo_ref	0.980686	7.3146	141.593	8.31701e-32	2.40695e-30	ENSMUSG00000029787	Avl9	No
Adipo_ref	0.598908	8.3228	141.449	8.90557e-32	2.57594e-30	ENSMUSG00000020402	Vdac1	No
Adipo_ref	-1.30408	7.20902	205.833	8.9276e-32	2.58096e-30	ENSMUSG00000026814	Eng	No
Adipo_ref	0.667234	8.08751	141.183	1.0112e-31	2.92186e-30	ENSMUSG00000015002	Efr3a	No
Adipo_ref	-1.08056	7.61922	141.169	1.01788e-31	2.93963e-30	ENSMUSG00000038481	Cdk19	No
Adipo_ref	0.96807	7.42847	141.151	1.02675e-31	2.9637e-30	ENSMUSG00000023951	Vegfa	No
Adipo_ref	0.595636	8.32871	141.106	1.04865e-31	3.02535e-30	ENSMUSG00000030879	Mrpl17	No
Adipo_ref	0.935035	7.63241	141.068	1.06799e-31	3.07954e-30	ENSMUSG00000071547	Nt5dc2	No
Adipo_ref	-1.15843	7.56806	141.04	1.08221e-31	3.11893e-30	ENSMUSG00000041120	Nbl1	No
Adipo_ref	-1.29566	7.18252	208.595	1.35027e-31	3.88945e-30	ENSMUSG00000002504	Slc9a3r2	No
Adipo_ref	-0.798276	8.27349	140.452	1.43303e-31	4.12569e-30	ENSMUSG00000026837	Col5a1	No
Adipo_ref	-1.29852	7.20582	180.766	1.44125e-31	4.14721e-30	ENSMUSG00000020689	Itgb3	No
Adipo_ref	0.681064	8.05453	140.296	1.54318e-31	4.43823e-30	ENSMUSG00000023044	Csad	No
Adipo_ref	-1.10145	7.66492	140.078	1.71279e-31	4.92348e-30	ENSMUSG00000017929	B4galt5	No
Adipo_ref	0.767567	7.69503	139.982	1.79301e-31	5.15141e-30	ENSMUSG00000063888	Rpl7l1	No
Adipo_ref	0.854762	7.50818	139.941	1.8283e-31	5.25007e-30	ENSMUSG00000025240	Sacm1l	No
Adipo_ref	-1.29171	7.21845	171.413	1.88792e-31	5.41848e-30	ENSMUSG00000024063	Lbh	No
Adipo_ref	-1.26752	7.21792	186.522	1.89462e-31	5.43489e-30	ENSMUSG00000036968	Cnpy4	No
Adipo_ref	-0.83485	8.04407	139.843	1.91598e-31	5.49334e-30	ENSMUSG00000037960	Card19	No
Adipo_ref	0.863837	7.49645	139.763	1.99035e-31	5.7036e-30	ENSMUSG00000031731	Ap1g1	No
Adipo_ref	0.67778	8.13982	139.727	2.02451e-31	5.79852e-30	ENSMUSG00000031068	Glrx3	No
Adipo_ref	0.897319	7.43777	139.726	2.02598e-31	5.79973e-30	ENSMUSG00000025894	Aasdhppt	No
Adipo_ref	-1.24736	7.24426	157.114	2.08499e-31	5.96557e-30	ENSMUSG00000053199	Arhgap20	No
Adipo_ref	0.934416	7.36565	139.622	2.1293e-31	6.08924e-30	ENSMUSG00000041769	Ppp2r2d	No
Adipo_ref	-0.739855	8.29558	139.458	2.30208e-31	6.57993e-30	ENSMUSG00000029781	Fkbp9	No
Adipo_ref	-1.28696	7.17304	225.02	2.55659e-31	7.30363e-30	ENSMUSG00000020251	Glt8d2	No
Adipo_ref	0.928048	7.35507	139.003	2.86109e-31	8.16932e-30	ENSMUSG00000025138	Sirt7	No
Adipo_ref	-1.10427	7.39365	138.889	3.02038e-31	8.61973e-30	ENSMUSG00000026797	Stxbp1	No
Adipo_ref	0.653452	8.11161	138.864	3.05698e-31	8.7197e-30	ENSMUSG00000029447	Cct6a	No
Adipo_ref	-1.29372	7.18508	196.291	3.25662e-31	9.28436e-30	ENSMUSG00000020620	Abca8b	No
Adipo_ref	-0.654183	8.46072	138.451	3.72305e-31	1.06087e-29	ENSMUSG00000044408	Sptssa	No
Adipo_ref	0.69246	8.06026	138.41	3.79635e-31	1.0812e-29	ENSMUSG00000029467	Atp2a2	No
Adipo_ref	-0.625401	8.5845	138.382	3.84763e-31	1.09524e-29	ENSMUSG00000025151	Maged1	No
Adipo_ref	-1.25158	7.23035	168.232	3.91353e-31	1.11343e-29	ENSMUSG00000070327	Rnf213	No
Adipo_ref	-1.26716	7.14993	254.184	3.99286e-31	1.13542e-29	ENSMUSG00000043822	Adamtsl5	No
Adipo_ref	-1.09403	7.6358	138.299	4.0023e-31	1.13752e-29	ENSMUSG00000072941	Sod3	No
Adipo_ref	0.720273	7.96964	138.185	4.22682e-31	1.20072e-29	ENSMUSG00000026229	Psmd1	No
Adipo_ref	-0.768756	7.97516	138.064	4.47791e-31	1.2714e-29	ENSMUSG00000028656	Cap1	No
Adipo_ref	0.606388	8.26357	137.891	4.86472e-31	1.38052e-29	ENSMUSG00000018501	Ncor1	No
Adipo_ref	-1.26405	7.15161	222.07	5.25487e-31	1.49047e-29	ENSMUSG00000086746	Gm15222	No
Adipo_ref	-1.3544	7.2443	137.614	5.55297e-31	1.57422e-29	ENSMUSG00000063415	Cyp26b1	No
Adipo_ref	1.0469	7.21749	181.051	5.72624e-31	1.62251e-29	ENSMUSG00000043683	Fem1a	No
Adipo_ref	0.656074	8.05427	137.534	5.76927e-31	1.63387e-29	ENSMUSG00000033184	Tmed7	No
Adipo_ref	-0.771019	7.97549	137.399	6.15062e-31	1.74098e-29	ENSMUSG00000027940	Tpm3	No
Adipo_ref	-1.20783	7.26649	167.756	6.52647e-31	1.84643e-29	ENSMUSG00000038702	Dsel	No
Adipo_ref	-0.975775	7.58823	137.234	6.65698e-31	1.88239e-29	ENSMUSG00000037012	Hk1	No
Adipo_ref	0.771056	7.66078	137.219	6.7046e-31	1.89489e-29	ENSMUSG00000018442	Derl2	No
Adipo_ref	-0.618571	8.75349	137.014	7.39382e-31	2.08862e-29	ENSMUSG00000040249	Lrp1	No
Adipo_ref	-0.356404	11.5614	136.915	7.75395e-31	2.18924e-29	ENSMUSG00000059751	Rps3a3	No
Adipo_ref	1.14881	7.09803	419.41	7.80129e-31	2.20149e-29	ENSMUSG00000019864	Rtn4ip1	No
Adipo_ref	-0.92845	7.79153	136.761	8.34436e-31	2.35354e-29	ENSMUSG00000034220	Gpc1	No
Adipo_ref	0.810401	7.67014	136.721	8.50567e-31	2.39782e-29	ENSMUSG00000030760	Acer3	No
Adipo_ref	1.0261	7.24057	168.053	1.05045e-30	2.95981e-29	ENSMUSG00000079508	Apoo	No
Adipo_ref	-1.02101	7.54443	135.866	1.2797e-30	3.60391e-29	ENSMUSG00000028163	Nfkb1	Yes
Adipo_ref	-0.815063	8.11056	135.83	1.30202e-30	3.66492e-29	ENSMUSG00000020176	Grb10	No
Adipo_ref	-1.24668	7.13816	263.607	1.4185e-30	3.99076e-29	ENSMUSG00000031391	L1cam	No
Adipo_ref	-0.976199	7.57799	135.553	1.48623e-30	4.17921e-29	ENSMUSG00000028556	Dock7	No
Adipo_ref	-0.933961	7.62575	135.548	1.48982e-30	4.18718e-29	ENSMUSG00000059552	Trp53	No
Adipo_ref	0.950702	7.35327	135.423	1.58115e-30	4.44161e-29	ENSMUSG00000031295	Phka2	No
[truncated: 186,526 more rows]
