# Supplementary material for: Dissecting the impact of transcription factor dose on cell reprogramming heterogeneity using scTF-seq
Source: Nat Genet. 2025 Oct 3;57(10):2522–35. doi: 10.1038/s41588-025-02343-7 (PMC12513835; doi:10.1038/s41588-025-02343-7)
Supplement: Supplementary file 7 — TF capacity and dose sensitivity. [file 41588_2025_2343_MOESM7_ESM.xlsx]

## Sheet: Sheet 1
Asym	Xmid	Scal	TF	Dose.max	Dose.min	Predicted_value_at_min_dose	Predicted_value_at_max_dose	Predicted_value_at_mean_dose	Category	False_low_capacity_probe_fixed
0.446	1.614	1.096	Esr2	6.531	0.553	0.12	0.44	0.35	high-capacity & high-sensitivity	0
0.517	6.089	1.227	Zfp24	6.781	0.553	0.01	0.33	0.04	high-capacity & low-sensitivity	0
0.414	1.083	1.865	Irf3	7.296	0.553	0.18	0.4	0.3	high-capacity & high-sensitivity	0
0.446	3.667	2.15	Nkx2-6	6.507	0.693	0.09	0.35	0.19	high-capacity & low-sensitivity	0
0.232	4.174	4.079	Zscan18	4.174	0.693	0.07	0.12	0.1	low-capacity	0.341188
0.422	3.035	1.095	Nfia	4.522	0.693	0.04	0.34	0.21	high-capacity & low-sensitivity	0
0.1	0	0.001	Bcl6b	4.344	0.693	0.1	0.1	0.1	low-capacity	0.29829
0.106	1.547	0.544	Hmgb1	3.555	0.693	0.02	0.1	0.1	low-capacity	0.522812
0.53	2.151	0.949	Hoxb6	4.949	0.693	0.09	0.5	0.38	high-capacity & high-sensitivity	0
0.85	1.218	3.178	Myog	6.068	0.693	0.39	0.7	0.54	high-capacity & high-sensitivity	0
0.588	2.582	2.001	Pax9	5.273	0.693	0.16	0.47	0.32	high-capacity & high-sensitivity	0
0.137	0	10	Smad3	5.024	0.693	0.07	0.09	0.08	low-capacity	0.214824
0.075	0.565	0.199	Zfp688	4.511	0.693	0.05	0.07	0.07	low-capacity	0.282116
0.473	3.113	2.075	Neurod2	4.277	0.693	0.11	0.3	0.23	high-capacity & high-sensitivity	0
0.499	2.302	1.49	Ets1	5.412	0.693	0.13	0.44	0.31	high-capacity & high-sensitivity	0
0.238	3.758	3.73	Osr1	3.97	0.693	0.07	0.12	0.11	low-capacity	0.423155
0.117	0.313	2.697	Pknox2	4.159	0.693	0.06	0.09	0.09	low-capacity	0.286151
0.07	0	0.001	Hmgb3	3.738	0.693	0.07	0.07	0.07	low-capacity	0.234474
0.247	3.761	6.777	Gatad2b	3.761	0.693	0.1	0.12	0.12	low-capacity	0.442164
0.483	2.87	1.464	Meox2	4.094	0.693	0.09	0.34	0.25	high-capacity & high-sensitivity	0
0.304	3.613	1.953	Hoxa7	5.231	0.693	0.06	0.21	0.13	low-capacity	0.205404
0.078	0.919	0.25	Rhox6	5.765	0.693	0.02	0.08	0.08	low-capacity	0.147037
0.276	6.957	4.221	Zfand5	6.957	0.693	0.05	0.14	0.08	low-capacity	0.0701138
0.162	1.729	0.763	Atf3	5.398	0.693	0.03	0.16	0.14	low-capacity	0.191076
0.162	0.495	3.148	Zfp41	6.201	0.693	0.08	0.14	0.11	low-capacity	0.12725
0.108	1.304	0.091	Prrxl1	3.584	0.693	0	0.11	0.11	low-capacity	0.442164
0.307	6.458	9.661	Dr1	6.458	0.693	0.11	0.15	0.13	low-capacity	0.0965902
0.517	3.325	1.004	Nr4a2	5.037	0.693	0.04	0.44	0.22	high-capacity & low-sensitivity	0
0.112	0.961	0.623	Rhox9	3.871	0.693	0.04	0.11	0.11	low-capacity	0.432164
0.609	0	0.934	Myod1	5.617	0.693	0.41	0.61	0.59	high-capacity & high-sensitivity	0
0.392	4.89	2.745	Hoxb7	4.89	0.693	0.07	0.2	0.13	low-capacity	0.225877
0.136	0.688	1.003	Creb3l2	5.996	0.693	0.07	0.14	0.12	low-capacity	0.136525
0.122	0	10	Nfil3	4.357	0.693	0.06	0.07	0.07	low-capacity	0.297117
0.146	0	10	Sall3	4.043	0.693	0.08	0.09	0.08	low-capacity	0.400886
0.112	0	0.489	Zfp788	5.124	0.693	0.09	0.11	0.11	low-capacity	0.210274
0.087	0.397	0.893	Srebf2	5.124	0.693	0.05	0.09	0.08	low-capacity	0.210274
0.402	4.205	4.431	Gata3	4.205	0.693	0.13	0.2	0.17	low-capacity	0.327412
0.184	1.506	1.13	Crx	4.317	0.693	0.06	0.17	0.15	low-capacity	0.300683
0.227	0	10	Zdhhc16	5.112	0.693	0.12	0.14	0.13	low-capacity	0.210819
0.091	0	0.001	Pbrm1	4.644	0.693	0.09	0.09	0.09	low-capacity	0.257838
0.289	5.278	4.884	Tnfaip3	5.278	0.693	0.08	0.14	0.11	low-capacity	0.20199
0.17	1.347	2.114	Irf6	4.82	0.693	0.07	0.14	0.12	low-capacity	0.232247
0.211	6.256	10	Zdhhc25	6.256	0.693	0.08	0.11	0.09	low-capacity	0.124216
0.322	3.281	1.872	Tead1	4.277	0.693	0.06	0.2	0.15	low-capacity	0.304394
0.672	5.037	4.062	Otx2	5.037	0.693	0.17	0.34	0.25	high-capacity & high-sensitivity	0
0.092	0.654	0.344	Zfp87	4.691	0.693	0.05	0.09	0.09	low-capacity	0.2493
0.148	0.969	0.296	Nfyc	4.304	0.693	0.04	0.15	0.15	low-capacity	0.105648
0.244	4.489	5.955	Tbx22	4.489	0.693	0.08	0.12	0.11	low-capacity	0.285124
0.228	3.342	2.378	Tfap4	3.584	0.693	0.06	0.12	0.11	low-capacity	0.511288
0.218	0	10	Hmg20a	3.761	0.693	0.11	0.13	0.13	low-capacity	0.442164
0.142	0	10	Zfp462	4.078	0.693	0.07	0.09	0.08	low-capacity	0.38521
0.089	0	0.001	Zfp593	4.511	0.693	0.09	0.09	0.09	low-capacity	0.282116
0.283	3.8	2.377	Stat1	4.127	0.693	0.06	0.15	0.12	low-capacity	0.362666
0.201	4.205	2.665	Ets2	4.205	0.693	0.04	0.1	0.08	low-capacity	0.285124
0.12	0	10	Gabpa	4.905	0.693	0.06	0.07	0.07	low-capacity	0.22452
0.086	2.509	0.016	Rbpjl	4.963	0.693	0	0.09	0.09	low-capacity	0.219287
0.211	1.577	0.867	Bach2	5.434	0.693	0.06	0.21	0.18	low-capacity	0.187843
0.279	4.654	4.047	Batf	4.654	0.693	0.08	0.14	0.11	low-capacity	0.256098
0.461	4.011	1.998	Isx	4.779	0.693	0.07	0.27	0.17	high-capacity & low-sensitivity	0
0.198	6.827	6.332	Hes3	6.827	0.693	0.05	0.1	0.07	low-capacity	0.0227273
0.232	6.254	5.441	Tbx10	6.254	0.693	0.06	0.12	0.08	low-capacity	0.124478
0.174	4.97	5.263	Foxj1	4.97	0.693	0.05	0.09	0.07	low-capacity	0.218653
0.433	3.713	2.09	En2	6.009	0.693	0.08	0.32	0.18	high-capacity & low-sensitivity	0
0.054	1.65	0.395	Hes5	5.447	0.693	0	0.05	0.05	low-capacity	0.18666
0.662	3.378	2.013	Dlx6	6.192	0.693	0.14	0.53	0.3	high-capacity & high-sensitivity	0
0.162	2.748	2.192	Tgif2lx1	5.793	0.693	0.05	0.13	0.09	low-capacity	0.145772
0.151	5.841	6.692	Hes2	5.841	0.693	0.05	0.08	0.06	low-capacity	0.143607
0.191	7.891	2.68	Edf1	7.891	0.693	0.01	0.1	0.03	low-capacity	0.0340909
0.415	6.708	1.319	Nfkb1	7.514	0.693	0	0.27	0.02	high-capacity & low-sensitivity	0
0.398	3.341	2.238	Hoxb5	5.263	0.693	0.09	0.28	0.18	high-capacity & low-sensitivity	0
0.267	3.538	1.727	Zfp646	5.407	0.693	0.04	0.2	0.11	low-capacity	0.190257
0.05	0.727	0.824	Mta1	4.025	0.693	0.02	0.05	0.05	low-capacity	0.408931
0.238	2.745	1.998	Fosl1	5.447	0.693	0.06	0.19	0.13	low-capacity	0.18666
0.518	4.491	1.481	Atf7	6.698	0.693	0.04	0.42	0.14	high-capacity & low-sensitivity	0
0.525	0.918	1.693	Cdx2	4.977	0.693	0.25	0.48	0.41	high-capacity & high-sensitivity	0
0.465	4.564	1.396	Alx1	6.693	0.693	0.03	0.38	0.11	high-capacity & low-sensitivity	0
0.581	4.889	1.528	Etv1	8.05	0.693	0.04	0.52	0.13	high-capacity & low-sensitivity	0
0.278	2.962	1.024	Gcm2	5.352	0.693	0.03	0.25	0.14	high-capacity & low-sensitivity	0
0.116	0	10	Maz	6.957	0.693	0.06	0.08	0.07	low-capacity	0.0701138
0.366	4.828	3.103	Gfi1b	4.828	0.693	0.08	0.18	0.13	low-capacity	0.231517
0.462	2.851	1.995	Gata2	4.836	0.693	0.12	0.34	0.24	high-capacity & high-sensitivity	0
0.145	2.286	4.511	Bmyc	6.673	0.693	0.06	0.11	0.08	low-capacity	0.0830319
0.302	3.784	1.232	Zfp800	3.784	0.693	0.02	0.15	0.1	low-capacity	0.440074
0.405	1.971	1.338	Foxp2	3.555	0.693	0.11	0.31	0.28	high-capacity & high-sensitivity	0
0.155	0	10	Obox7	5.903	0.693	0.08	0.1	0.09	low-capacity	0.140789
0.268	5.74	3.1	Ddit3	5.74	0.693	0.04	0.13	0.08	low-capacity	0.149119
0.454	4.225	2.028	Gata5	6.425	0.693	0.07	0.34	0.16	high-capacity & low-sensitivity	0
0.287	4.137	1.548	Myrfl	4.205	0.693	0.03	0.15	0.09	low-capacity	0.327412
0.278	7.125	2.779	Creb3l3	7.125	0.693	0.02	0.14	0.05	low-capacity	0.0624871
0.415	3.856	0.929	Zbtb41	6.317	0.693	0.01	0.39	0.12	high-capacity & low-sensitivity	0
0.516	3.919	1.666	Pou5f1	8.463	0.693	0.07	0.48	0.19	high-capacity & low-sensitivity	0
0.488	1.524	1.465	Hoxa9	5.886	0.693	0.18	0.46	0.36	high-capacity & high-sensitivity	0
0.412	2.207	1.427	Foxp1	5.024	0.693	0.11	0.36	0.26	high-capacity & high-sensitivity	0
0.105	0	10	Zfp277	7.313	0.693	0.05	0.07	0.06	low-capacity	0.0510709
0.243	3.866	1.468	Nhlh1	7.519	0.693	0.03	0.22	0.09	low-capacity	0.0340909
0.384	8.545	1.337	Zfp369	8.565	0.693	0	0.19	0.01	low-capacity	0.0227273
0.363	6.93	1.503	Zscan2	6.93	0.693	0.01	0.18	0.02	low-capacity	0.0393721
0.083	0	10	Zfp729a	3.912	0.693	0.04	0.05	0.05	low-capacity	0.400886
0.135	3.622	3.647	Sp110	5.7	0.693	0.04	0.09	0.06	low-capacity	0.154485
0.277	5.505	0.951	Zfp30	5.505	0.693	0	0.14	0.02	low-capacity	0.181091
0.079	0	0.001	Ecd	7.104	0.693	0.08	0.08	0.08	low-capacity	0.063448
0.266	4.997	3.561	Zfp319	4.997	0.693	0.06	0.13	0.1	low-capacity	0.216163
0.488	6	0.766	Duxbl1	7.014	0.693	0	0.39	0.01	high-capacity & low-sensitivity	0
0.175	5.727	1.675	Zfp42	5.727	0.693	0.01	0.09	0.03	low-capacity	0.150884
0.286	6.267	2.444	Zkscan14	6.736	0.693	0.03	0.16	0.06	low-capacity	0.0801918
0.093	6.353	2.796	Zfp454	6.353	0.693	0.01	0.05	0.02	low-capacity	0.111005
0.231	2.753	2.855	Hlf	4.673	0.693	0.08	0.15	0.12	low-capacity	0.252667
0.143	0	10	Mbd3	6.898	0.693	0.07	0.1	0.08	low-capacity	0.0728316
0.482	3.47	2.231	Klf12	4.382	0.693	0.11	0.29	0.22	high-capacity & low-sensitivity	0
0.263	5.831	1.421	Foxn3	6.142	0.693	0.01	0.15	0.03	low-capacity	0.129907
0.272	1.897	1.122	Fosl2	5.215	0.693	0.07	0.26	0.2	high-capacity & low-sensitivity	0
0.466	4.454	2.149	Six2	7.165	0.693	0.07	0.36	0.16	high-capacity & low-sensitivity	0
0.362	4.558	0.776	Vsx2	6.621	0.693	0	0.34	0.04	high-capacity & low-sensitivity	0
0.211	5.855	3.44	Zkscan2	5.855	0.693	0.04	0.11	0.06	low-capacity	0.142951
0.5	3.011	0.865	Grhl2	6.829	0.693	0.03	0.49	0.25	high-capacity & high-sensitivity	0
0.209	6.767	3.785	Hmbox1	6.767	0.693	0.03	0.1	0.06	low-capacity	0.0787571
0.222	4.822	1.715	Dbx1	5.989	0.693	0.02	0.15	0.06	low-capacity	0.136865
0.103	0	10	Tal2	5.875	0.693	0.05	0.07	0.06	low-capacity	0.142049
0.549	6.431	1.113	Rhox12	6.431	0.693	0	0.27	0.02	high-capacity & low-sensitivity	0
0.43	3.297	1.5	Tfap2c	4.078	0.693	0.06	0.27	0.19	high-capacity & low-sensitivity	0
0.557	4.293	2.542	Hey1	7.031	0.693	0.11	0.42	0.21	high-capacity & low-sensitivity	0
0.195	3.223	1.146	Zfp524	5.468	0.693	0.02	0.17	0.09	low-capacity	0.184722
0.613	4.127	1.65	Mycn	6.695	0.693	0.07	0.51	0.21	high-capacity & low-sensitivity	0
0.048	0	0.001	Zkscan1	4.19	0.693	0.05	0.05	0.05	low-capacity	0.334248
0.19	3.254	0.503	Taz	5.147	0.693	0	0.19	0.07	low-capacity	0.209205
0.357	4.465	1.463	Zfp78	4.466	0.693	0.03	0.18	0.1	low-capacity	0.28719
0.086	1.156	0.479	Tgif2	3.689	0.693	0.02	0.09	0.08	low-capacity	0.468186
0.409	1.151	1.074	Tfeb	5.403	0.693	0.16	0.4	0.35	high-capacity & high-sensitivity	0
0.148	1.189	0.324	Tbx15	4.143	0.693	0.03	0.15	0.15	low-capacity	0.355393
0.045	2.954	0.212	Zfp142	5.193	0.693	0	0.04	0.02	low-capacity	0.207138
0.302	7.547	1.531	Vdr	7.547	0.693	0	0.15	0.01	low-capacity	0.0340909
0.499	3.28	1.226	Zic3	4.977	0.693	0.05	0.4	0.22	high-capacity & low-sensitivity	0
0.204	5.438	4.491	Rela	5.438	0.693	0.05	0.1	0.07	low-capacity	0.187447
0.361	2.584	1.425	Fos	7.23	0.693	0.08	0.35	0.21	high-capacity & low-sensitivity	0
0.302	4.644	1.96	Tbx21	4.644	0.693	0.04	0.15	0.09	low-capacity	0.257838
0.106	0	0.431	Tfdp1	4.263	0.693	0.09	0.11	0.11	low-capacity	0.305665
0.418	3.677	1.206	Tbx3	4.812	0.693	0.03	0.3	0.15	high-capacity & low-sensitivity	0
0.083	0.848	0.501	Zfp526	4.787	0.693	0.04	0.08	0.08	low-capacity	0.235228
0.387	4.139	1.766	Nkx3-1	6.522	0.693	0.05	0.31	0.13	high-capacity & low-sensitivity	0
0.193	3.859	0.693	Zfp513	4.111	0.693	0	0.11	0.04	low-capacity	0.370057
0.416	3.969	1.622	Hoxd10	4.007	0.693	0.05	0.21	0.15	low-capacity	0.417121
0.083	0	10	Pparg1	5.849	0.693	0.04	0.05	0.05	low-capacity	0.143213
0.231	4.489	2.528	Usf1	4.489	0.693	0.04	0.12	0.08	low-capacity	0.214526
0.057	0	0.001	Tead2	4.575	0.693	0.06	0.06	0.06	low-capacity	0.270507
0.533	3.047	2.052	Gata4	3.664	0.693	0.13	0.31	0.26	high-capacity & high-sensitivity	0
0.162	1.305	0.179	Tfap2b	4.754	0.693	0.01	0.16	0.16	low-capacity	0.23831
0.197	4.205	4.627	Trerf1	4.205	0.693	0.06	0.1	0.09	low-capacity	0.327412
0.02	0	0.001	Zfp553	4.898	0.693	0.02	0.02	0.02	low-capacity	0.225196
0.155	4.635	2.038	Zim1	4.635	0.693	0.02	0.08	0.05	low-capacity	0.259595
0.017	0	10	Zfp580	4.762	0.693	0.01	0.01	0.01	low-capacity	0.23753
0.457	5.374	1.157	Pou6f1	5.553	0.693	0.01	0.25	0.05	high-capacity & low-sensitivity	0
0.554	3.629	1.605	Onecut2	6.201	0.693	0.08	0.46	0.22	high-capacity & low-sensitivity	0
0.059	0	10	Mkrn2	4.025	0.693	0.03	0.04	0.03	low-capacity	0.408931
-0.016	0	10	Churc1	4.844	0.693	-0.01	-0.01	-0.01	low-capacity	0.230074
0.45	0.715	1.276	Runx2	6.182	0.693	0.22	0.44	0.39	high-capacity & high-sensitivity	0
0.571	4.207	1.711	Pitx2	5.263	0.693	0.06	0.37	0.19	high-capacity & low-sensitivity	0
-0.017	0	10	Zfp446	3.584	0.693	-0.01	-0.01	-0.01	low-capacity	0.511288
0.018	0	0.001	Zfp365	4.663	0.693	0.02	0.02	0.02	low-capacity	0.254375
0.507	5.451	5.45	Fezf2	5.451	0.693	0.15	0.25	0.2	high-capacity & low-sensitivity	0
0.245	4.443	1.946	Vax2	4.443	0.693	0.03	0.12	0.08	low-capacity	0.289304
0.119	3.171	0.503	Klf11	4.159	0.693	0	0.1	0.05	low-capacity	0.348235
0.573	0	10	Yap1	4.82	0.693	0.3	0.35	0.33	high-capacity & high-sensitivity	0
0.501	2.32	0.935	Cdx4	4.19	0.693	0.07	0.44	0.34	high-capacity & high-sensitivity	0
0.426	1.479	0.508	Foxa1	4.466	0.693	0.07	0.43	0.41	high-capacity & high-sensitivity	0
0.393	1.709	0.492	Pou3f2	3.555	0.693	0.04	0.38	0.37	high-capacity & high-sensitivity	0
0.06	2.034	0.866	Spert	5.263	0.693	0.01	0.06	0.05	low-capacity	0.203392
0.043	0	10	Tfam	4.828	0.693	0.02	0.03	0.02	low-capacity	0.231517
0.62	3.339	0.883	Cebpa	5.425	0.693	0.03	0.57	0.25	high-capacity & high-sensitivity	0
0.258	3.428	0.941	Hoxa13	8.172	0.693	0.01	0.26	0.1	high-capacity & low-sensitivity	0
0.273	2.412	0.488	Mesp1	4.682	0.693	0.01	0.27	0.21	high-capacity & low-sensitivity	0
0.114	5.389	3.215	Thap7	5.389	0.693	0.02	0.06	0.04	low-capacity	0.191903
0.056	0	0.001	Etv6	3.871	0.693	0.06	0.06	0.06	low-capacity	0.432164
0.54	3.827	1.147	Sox15	4.745	0.693	0.03	0.37	0.18	high-capacity & low-sensitivity	0
0.289	5.246	1.375	Mbnl1	5.855	0.693	0.01	0.18	0.05	low-capacity	0.142951
0.559	3.02	1.111	Sox2	4.635	0.693	0.06	0.45	0.28	high-capacity & high-sensitivity	0
0.141	4.868	1.839	Zdhhc4	4.868	0.693	0.01	0.07	0.04	low-capacity	0.227951
0.645	2.274	1.422	Klf4	6.178	0.693	0.16	0.61	0.4	high-capacity & high-sensitivity	0
0.257	5.416	1.672	Hmgn1	5.416	0.693	0.01	0.13	0.05	low-capacity	0.189445
0.614	2.611	0.784	Ascl1	4.277	0.693	0.05	0.55	0.38	high-capacity & high-sensitivity	0
0.424	1.272	0.608	Pdx1	4.913	0.693	0.12	0.42	0.4	high-capacity & high-sensitivity	0
0.468	1.446	0.569	Hoxa6	6.529	0.693	0.1	0.47	0.44	high-capacity & high-sensitivity	0
0.103	0	10	Zdhhc20	5.677	0.693	0.05	0.07	0.06	low-capacity	0.157715
0.246	1.446	0.87	Rhox10	4.787	0.693	0.07	0.24	0.21	high-capacity & low-sensitivity	0
0.141	5.442	2.724	Rnf113a2	5.442	0.693	0.02	0.07	0.04	low-capacity	0.187053
0.385	3.028	0.921	Lhx3	3.951	0.693	0.03	0.28	0.19	high-capacity & low-sensitivity	0
0.532	2.382	1.667	Tbx5	5.642	0.693	0.14	0.47	0.31	high-capacity & high-sensitivity	0
0.572	2.438	1.538	T	5.242	0.693	0.14	0.49	0.34	high-capacity & high-sensitivity	0
0.27	6.198	1.063	Prr3	6.198	0.693	0	0.13	0.01	low-capacity	0.127342
0.272	5.489	1.589	Zdhhc3	6.397	0.693	0.01	0.17	0.05	low-capacity	0.104964
0.085	0.507	0.975	Rogdi	3.829	0.693	0.05	0.08	0.08	low-capacity	0.436033
0.049	0	10	Chrac1	5.737	0.693	0.03	0.03	0.03	low-capacity	0.149558
0.279	8.083	5.393	Smarcd3	8.083	0.693	0.06	0.14	0.08	low-capacity	0.0303173
0.484	5.719	2.16	Meis2	8.597	0.868	0.05	0.38	0.11	high-capacity & low-sensitivity	0
0.489	4.027	1.359	Egr1	7.223	0.868	0.04	0.45	0.16	high-capacity & low-sensitivity	0
0.301	3.19	1.352	Bhlhe23	6.725	1.099	0.05	0.28	0.14	high-capacity & low-sensitivity	0
0.14	3.541	0.855	Hes7	6.026	1.099	0.01	0.13	0.05	low-capacity	0.135188
0.301	5.753	2.182	Foxp3	5.753	1.099	0.03	0.15	0.07	low-capacity	0.14761
0.171	0	10	Elk1	4.454	1.099	0.09	0.1	0.1	low-capacity	0.288241
0.262	4.397	1.409	Foxs1	4.511	1.099	0.02	0.14	0.07	low-capacity	0.282116
0.109	0	10	Erf	4.174	1.099	0.06	0.07	0.06	low-capacity	0.288241
0.431	2.903	1.357	Nkx1-2	6.82	1.099	0.09	0.41	0.22	high-capacity & low-sensitivity	0
0.12	1.669	0.33	Ahrr	4.317	1.099	0.02	0.12	0.12	low-capacity	0.289304
0.389	5.357	3.027	Prox2	5.357	1.099	0.08	0.19	0.12	low-capacity	0.194856
0.299	5.914	2.797	Foxi1	5.914	1.099	0.05	0.15	0.08	low-capacity	0.140295
0.178	2.121	0.441	E2f2	5.333	1.099	0.02	0.18	0.16	low-capacity	0.100933
0.26	4.359	1.508	Neurog1	4.543	1.099	0.03	0.14	0.08	low-capacity	0.276219
0.061	1.196	0.164	Zfp354a	4.443	1.099	0.02	0.06	0.06	low-capacity	0.22385
0.098	0	8.88	N4bp3	7.242	1.099	0.05	0.07	0.06	low-capacity	0.0571781
0.432	6.142	1.409	Zdhhc12	6.378	1.099	0.01	0.23	0.04	high-capacity & low-sensitivity	0
0.209	3.807	1.099	Arnt	3.807	1.386	0.02	0.1	0.07	low-capacity	0.348235
-0.001	0	10	Arnt2	4.043	0.693	0	0	0	low-capacity	0.400886
0.523	7.516	1.849	Zfp692	9.616	0.693	0.01	0.4	0.04	high-capacity & low-sensitivity	0
0.596	8.066	2.705	Pparg	8.066	0.693	0.04	0.3	0.08	high-capacity & low-sensitivity	0
0.152	0	10	Lsr	5.165	0.693	0.08	0.1	0.09	low-capacity	0.208419
0.205	6.739	3.534	Smarcc2	6.739	0.693	0.03	0.1	0.05	low-capacity	0.0800302
0.053	0	10	Tada2a	6.201	0.693	0.03	0.03	0.03	low-capacity	0.12725
0.051	0	10	Zfp512	5.357	0.693	0.03	0.03	0.03	low-capacity	0.194856
0.05	0	10	Yy1	4.382	0.693	0.03	0.03	0.03	low-capacity	0.230793
0.022	0	10	Zbtb33	4.543	0.693	0.01	0.01	0.01	low-capacity	0.276219
0.139	4.331	8.825	Tfdp2	4.331	0.693	0.06	0.07	0.06	low-capacity	0.299479
0.039	0	10	Mafk	4.533	0.693	0.02	0.02	0.02	low-capacity	0.278164
0.038	0	10	Dcun1d3	4.934	0.693	0.02	0.02	0.02	low-capacity	0.158183
-0.039	0	10	Arntl2	3.689	0.693	-0.02	-0.02	-0.02	low-capacity	0.468186
0.037	0	10	Zfp750	4.443	0.693	0.02	0.02	0.02	low-capacity	0.289304
-0.011	0	10	Hmgxb4	3.871	0.693	-0.01	-0.01	-0.01	low-capacity	0.432164
0.014	0	5.081	Zfp280b	5.485	0.693	0.01	0.01	0.01	low-capacity	0.1832
0.031	0	10	Nupl2	4.19	0.693	0.02	0.02	0.02	low-capacity	0.334248
0.024	4.431	5.188	Zdhhc19	4.431	0.693	0.01	0.01	0.01	low-capacity	0.29038
0.021	0	0.001	Krba1	4.007	0.693	0.02	0.02	0.02	low-capacity	0.341188
0.032	0	10	Zfpl1	5.088	0.693	0.02	0.02	0.02	low-capacity	0.210005
0.205	6.572	3.091	Zscan29	6.572	1.099	0.03	0.1	0.05	low-capacity	0.0679599
0.177	5.176	3.412	Mxd1	5.176	1.099	0.04	0.09	0.06	low-capacity	0.204339
0.067	0	10	Zfp811	5.1	1.099	0.04	0.04	0.04	low-capacity	0.21137
0.065	0	10	A430033K04Rik	5.799	1.099	0.03	0.04	0.04	low-capacity	0.145496
