# Supplementary material for: Dissecting the impact of transcription factor dose on cell reprogramming heterogeneity using scTF-seq
Source: Nat Genet. 2025 Oct 3;57(10):2522–35. doi: 10.1038/s41588-025-02343-7 (PMC12513835; doi:10.1038/s41588-025-02343-7)
Supplement: Supplementary file 8 — Statistical tests and exact P values. [file 41588_2025_2343_MOESM8_ESM.xlsx]

## Sheet: Sheet1
Related Results section or figure	Comparison	Sample size	Statistical test	Paired	Two-sided	Statistic	df	Effect size	95 percent confidence interval	Adjustments for multiple comparisons	(Adjusted) P value
Results: Qualifying TF reprogramming capacity and dose sensitivity	pLI > 0.9: high-capacity vs low-capacity TFs	211	Fisher's exact test	no	yes	NA	NA	OR = 1.974549	1.047, 3.732	NA	p = 0.03161
Results: Qualifying TF reprogramming capacity and dose sensitivity	LOEUF < 0.6: high-capacity vs low-capaciaty TFs	211	Fisher's exact test	no	yes	NA	NA	OR = 1.980028	1.061, 3.709	NA	p = 0.02476
Results: Qualifying TF reprogramming capacity and dose sensitivity	Numbers of zinc-finger TFs: high-capacity vs low-capacity TFs	199	Fisher's exact test	no	yes	NA	NA	OR = 0.3231572	0.1389, 0.6998	NA	p = 0.00184
Results: Qualifying TF reprogramming capacity and dose sensitivity	Numbers of homeodomain TFs: high-capacity vs low-capacity TFs	199	Fisher's exact test	no	yes	NA	NA	OR = 3.777597	1.714, 8.618	NA	p = 0.00035
Figure 2d	Gene set enrichment analysis	NA	default in fgsea (Adaptive multilevel splitting Monte Carlo approach)	no	yes	NA	NA	NA	NA	FDR correction	NA
Figure 2f	lipid scores: CEBPA vs Control	4 vs 3	t-test	yes	greater	21.777	3.0003	NA	1.060792, Inf	FDR correction	p = 0.0004236312
Figure 2f	lipid scores: MYCN vs Control	3 vs 3	t-test	yes	greater	3.1525	2	NA	0.05467452, Inf	FDR correction	p = 0.0438004064
Figure 2f	lipid scores: RHOX12 vs Control	4 vs 3	t-test	yes	greater	12.638	3.0061	NA	0.1182831, Inf	FDR correction	p = 0.0010577350
Figure 2f	lipid scores: PPARG vs Control	3 vs 3	t-test	yes	greater	5.9425	2.0165	NA	0.01732045, Inf	FDR correction	p = 0.0177658963
Figure 4	small aas: high-capacity vs low-capacity TFs	72 vs 113	Wilcoxon rank sum test with continuity correction	no	yes	5859.5	NA	NA	NA	FDR correction	p = 3.851e-5
Figure 4	Aliphatic aas: high-capacity vs low-capacity TFs	72 vs 113	Wilcoxon rank sum test with continuity correction	no	yes	2799	NA	NA	NA	FDR correction	p = 6.027e-3
Figure 4	Xle aas: high-capacity vs low-capacity TFs	72 vs 113	Wilcoxon rank sum test with continuity correction	no	yes	2612	NA	NA	NA	FDR correction	p = 1.24e-3
Figure 4	Hydrophobic aas: high-capacity vs low-capacity TFs	72 vs 113	Wilcoxon rank sum test with continuity correction	no	yes	3138.5	NA	NA	NA	FDR correction	p = 0.04458
Figure 4	Negative charge: high-capacity vs low-capacity TFs	72 vs 113	Wilcoxon rank sum test with continuity correction	no	yes	2638	NA	NA	NA	FDR correction	p = 1.24e-3
Figure 4	lcs_fractions: high-capacity vs low-capacity TFs	72 vs 113	Wilcoxon rank sum test with continuity correction	no	yes	4996	NA	NA	NA	FDR correction	p = 0.03868
Figure 4	Beta turn: high-capacity vs low-capacity TFs	72 vs 113	Wilcoxon rank sum test with continuity correction	no	yes	5881	NA	NA	NA	FDR correction	p = 3.851e-5
Figure 4	Alpha helix: high-capacity vs low-capacity TFs	72 vs 113	Wilcoxon rank sum test with continuity correction	no	yes	2988.5	NA	NA	NA	FDR correction	p = 0.02352
Figure 5e	Klf4 dose: Cluster 1 vs Control	206 vs 43	pairwise t-test	yes	yes	NA	NA	NA	NA	FDR correction	p = 0.029
Figure 5e	Klf4 dose: Cluster 2 vs Control	266 vs 43	pairwise t-test	yes	yes	NA	NA	NA	NA	FDR correction	p < 2e-16
Figure 5e	Klf4 dose: Cluster 3 vs Control	68 vs 43	pairwise t-test	yes	yes	NA	NA	NA	NA	FDR correction	p < 2e-16
Figure 5e	Klf4 dose: Cluster 2 vs 1	266 vs 206	pairwise t-test	yes	yes	NA	NA	NA	NA	FDR correction	p < 2e-16
Figure 5e	Klf4 dose: Cluster 3 vs 1	68 vs 206	pairwise t-test	yes	yes	NA	NA	NA	NA	FDR correction	p < 2e-16
Figure 5e	Klf4 dose: Cluster 3 vs 2	68 vs 266	pairwise t-test	yes	yes	NA	NA	NA	NA	FDR correction	p < 2e-16
Figure 5g	GO enrichment analysis	NA	Fisher's exact test	no	one-sided	NA	NA	NA	NA	FDR correction	p < 0.05 as cutoff
Figure 5l	Meis2 dose: Cluster 1 vs Ctr	29 vs 212	pairwise t-test	yes	yes	NA	NA	NA	NA	FDR correction	p = 3.3e-8
Figure 5l	Meis2 dose: Cluster 2 vs Ctr	70 vs 212	pairwise t-test	yes	yes	NA	NA	NA	NA	FDR correction	p = 7.9e-7
Figure 5l	Meis2 dose: Cluster 3 vs Ctr	124 vs 212	pairwise t-test	yes	yes	NA	NA	NA	NA	FDR correction	p = 1.1e-10
Figure 5l	Meis2 dose: Cluster 4 vs Ctr	309 vs 212	pairwise t-test	yes	yes	NA	NA	NA	NA	FDR correction	p < 2e-16
Figure 5l	Meis2 dose: Cluster 5 vs Ctr	39 vs 212	pairwise t-test	yes	yes	NA	NA	NA	NA	FDR correction	p < 2e-16
Figure 5l	Meis2 dose: Cluster 2 vs 1	70 vs 29	pairwise t-test	yes	yes	NA	NA	NA	NA	FDR correction	p = 0.066
Figure 5l	Meis2 dose: Cluster 3 vs 1	124 vs 29	pairwise t-test	yes	yes	NA	NA	NA	NA	FDR correction	p = 0.086
Figure 5l	Meis2 dose: Cluster 4 vs 1	309 vs 29	pairwise t-test	yes	yes	NA	NA	NA	NA	FDR correction	p = 0.173
Figure 5l	Meis2 dose: Cluster 5 vs 1	39 vs 29	pairwise t-test	yes	yes	NA	NA	NA	NA	FDR correction	p = 4.9e-9
Figure 5l	Meis2 dose: Cluster 3 vs 2	124 vs 70	pairwise t-test	yes	yes	NA	NA	NA	NA	FDR correction	p = 0.687
Figure 5l	Meis2 dose: Cluster 4 vs 2	309 vs 70	pairwise t-test	yes	yes	NA	NA	NA	NA	FDR correction	p = 2.3e-7
Figure 5l	Meis2 dose: Cluster 5 vs 2	39 vs 70	pairwise t-test	yes	yes	NA	NA	NA	NA	FDR correction	p < 2e-16
Figure 5l	Meis2 dose: Cluster 4 vs 3	309 vs 124	pairwise t-test	yes	yes	NA	NA	NA	NA	FDR correction	p = 4.9e-9
Figure 5l	Meis2 dose: Cluster 5 vs 3	39 vs 124	pairwise t-test	yes	yes	NA	NA	NA	NA	FDR correction	p < 2e-16
Figure 5l	Meis2 dose: Cluster 5 vs 4	39 vs 309	pairwise t-test	yes	yes	NA	NA	NA	NA	FDR correction	p = 8.6e-12
Figure 6b	Fraction of cells: each individual TF vs Ctr.conf	Listed in the figure	Fisher's exact test	no	yes	NA	NA	NA	NA	FDR correction	p < 0.05 as cutoff
Figure 6c	S score: T vs Ctr.conf	165 vs 1398	Wilcoxon rank sum test with continuity correction	no	yes	NA	NA	NA	NA	FDR correction	p = 2e-21
Figure 6c	G2/M score: T vs Ctr.conf	165 vs 1398	Wilcoxon rank sum test with continuity correction	no	yes	NA	NA	NA	NA	FDR correction	p = 2e-23
Figure 6c	S score: E2F2 vs Ctr.conf	141 vs 1398	Wilcoxon rank sum test with continuity correction	no	yes	NA	NA	NA	NA	FDR correction	p= 4e-41
Figure 6c	G2/M score: E2F2 vs Ctr.conf	141 vs 1398	Wilcoxon rank sum test with continuity correction	no	yes	NA	NA	NA	NA	FDR correction	p = 2e-6
Figure 6c	S score: MYCN vs Ctr.conf	3465 vs 1398	Wilcoxon rank sum test with continuity correction	no	yes	NA	NA	NA	NA	FDR correction	p = 0.3
Figure 6c	G2/M score: MYCN vs Ctr.conf	3465 vs 1398	Wilcoxon rank sum test with continuity correction	no	yes	NA	NA	NA	NA	FDR correction	p = 1e-7
Extended Data Figure 2a	Gene expression of cells in scTF-seq: FOS vs mCherry	NA	WIlcoxon rank sum test (scanpy)	yes	yes	NA	NA	NA	NA	FDR correction	p < 0.05 as cutoff
Extended Data Figure 2a	Gene expression of cells in Joung et al. 2023: FOS vs mCherry	NA	WIlcoxon rank sum test (scanpy)	yes	yes	NA	NA	NA	NA	FDR correction	p < 0.05 as cutoff
Extended Data Figure 3f	Number of nuclei: CEBPA vs Control	4 vs 3	t-test	yes	yes	-6.0966	2.128	NA	-7609.808, -1522.358	FDR correction	p = 0.044492103
Extended Data Figure 3f	Number of nuclei: MYCN vs Control	3 vs 3	t-test	yes	yes	12.794	3.6695	NA	12359.37, 19533.30	FDR correction	p = 0.001417857
Extended Data Figure 3f	Number of nuclei: RHOX12 vs Control	4 vs 3	t-test	yes	yes	-3.0689	3.9516	NA	-5348.4376, -254.7291	FDR correction	p = 0.050584409
Extended Data Figure 3f	Number of nuclei: PPARG vs Control	3 vs 3	t-test	yes	yes	-1.8402	3.7624	NA	-4369.1411, 938.4744	FDR correction	p = 0.144072932
Extended Data Figure 4a	Overall transcriptomic change: TF cells vs control cells	33325 vs 2126	t-test	yes	yes	65.341	2901.3	NA	0.1602100, 0.1701228	NA	p < 2.2e-16
Extended Data Figure 4b	Overall transcriptomic change: functional cells vs non-functional cells	17698 vs 15627	t-test	yes	yes	231.37	31001	NA	0.2003755, 0.2063989	NA	p < 2.2e-16
Extended Data Figure 4d	Fraction P: high-capacity vs low-capacity TFs	72 vs 113	Wilcoxon rank sum test with continuity correction	no	yes	5059.5	NA	NA	NA	FDR correction	p = 0.03868
Extended Data Figure 4d	Fraction S: high-capacity vs low-capacity TFs	72 vs 113	Wilcoxon rank sum test with continuity correction	no	yes	5239.5	NA	NA	NA	FDR correction	p = 0.01895
Extended Data Figure 4d	Fraction I: high-capacity vs low-capacity TFs	72 vs 113	Wilcoxon rank sum test with continuity correction	no	yes	2569	NA	NA	NA	FDR correction	p = 9.756e-4
Extended Data Figure 6b	Etv1 dose: Cluster 1 vs Ctr	306 vs 73	pairwise t-test	yes	yes	NA	NA	NA	NA	FDR correction	p = 5e-13
Extended Data Figure 6b	Etv1 dose: Cluster 2 vs Ctr	36 vs 73	pairwise t-test	yes	yes	NA	NA	NA	NA	FDR correction	p < 2e-16
Extended Data Figure 6b	Etv1 dose: Cluster 3 vs Ctr	142 vs 73	pairwise t-test	yes	yes	NA	NA	NA	NA	FDR correction	p < 2e-16
Extended Data Figure 6b	Etv1 dose: Cluster 4 vs Ctr	105 vs 73	pairwise t-test	yes	yes	NA	NA	NA	NA	FDR correction	p < 2e-16
Extended Data Figure 6b	Etv1 dose: Cluster 2 vs 1	36 vs 306	pairwise t-test	yes	yes	NA	NA	NA	NA	FDR correction	p = 1.5e-5
Extended Data Figure 6b	Etv1 dose: Cluster 3 vs 1	142 vs 306	pairwise t-test	yes	yes	NA	NA	NA	NA	FDR correction	p < 2e-16
Extended Data Figure 6b	Etv1 dose: Cluster 4 vs 1	105 vs 306	pairwise t-test	yes	yes	NA	NA	NA	NA	FDR correction	p < 2e-16
Extended Data Figure 6b	Etv1 dose: Cluster 3 vs 2	142 vs 36	pairwise t-test	yes	yes	NA	NA	NA	NA	FDR correction	p = 3.1e-6
Extended Data Figure 6b	Etv1 dose: Cluster 4 vs 2	105 vs 36	pairwise t-test	yes	yes	NA	NA	NA	NA	FDR correction	p < 2e-16
Extended Data Figure 6b	Etv1 dose: Cluster 4 vs 3	105 vs 142	pairwise t-test	yes	yes	NA	NA	NA	NA	FDR correction	p < 2e-16
Extended Data Figure 6d	Egr1 dose: Cluster 1 vs Ctr	199 vs 133	pairwise t-test	yes	yes	NA	NA	NA	NA	FDR correction	p < 2e-16
Extended Data Figure 6d	Egr1 dose: Cluster 2 vs Ctr	86 vs 133	pairwise t-test	yes	yes	NA	NA	NA	NA	FDR correction	p < 2e-16
Extended Data Figure 6d	Egr1 dose: Cluster 2 vs 1	86 vs 199	pairwise t-test	yes	yes	NA	NA	NA	NA	FDR correction	p < 2e-16
Extended Data Figure 6f	Grhl2 dose: Cluster 1 vs Ctr	135 vs 134	pairwise t-test	yes	yes	NA	NA	NA	NA	FDR correction	p < 2e-16
Extended Data Figure 6f	Grhl2 dose: Cluster 2 vs Ctr	87 vs 134	pairwise t-test	yes	yes	NA	NA	NA	NA	FDR correction	p < 2e-16
Extended Data Figure 6f	Grhl2 dose: Cluster 2 vs 1	87 vs 135	pairwise t-test	yes	yes	NA	NA	NA	NA	FDR correction	p < 2e-16
Extended Data Figure 6h	Esr2 dose: Cluster 1 vs Ctr	131 vs 22	pairwise t-test	yes	yes	NA	NA	NA	NA	FDR correction	p = 0.091
Extended Data Figure 6h	Esr2 dose: Cluster 2 vs Ctr	181 vs 22	pairwise t-test	yes	yes	NA	NA	NA	NA	FDR correction	p < 2e-16
Extended Data Figure 6h	Esr2 dose: Cluster 3 vs Ctr	105 vs 22	pairwise t-test	yes	yes	NA	NA	NA	NA	FDR correction	p < 2e-16
Extended Data Figure 6h	Esr2 dose: Cluster 2 vs 1	181 vs 131	pairwise t-test	yes	yes	NA	NA	NA	NA	FDR correction	p < 2e-16
Extended Data Figure 6h	Esr2 dose: Cluster 3 vs 1	105 vs 131	pairwise t-test	yes	yes	NA	NA	NA	NA	FDR correction	p < 2e-16
Extended Data Figure 6h	Esr2 dose: Cluster 3 vs 2	105 vs 181	pairwise t-test	yes	yes	NA	NA	NA	NA	FDR correction	p < 2e-16
Extended Data Figure 7c	Myog dose: Cluster 1 vs Ctr	223 vs 18	pairwise t-test	yes	yes	NA	NA	NA	NA	FDR correction	p = 5.7e-5
Extended Data Figure 7c	Myog dose: Cluster 2 vs Ctr	70 vs 18	pairwise t-test	yes	yes	NA	NA	NA	NA	FDR correction	p = 2.4e-8
Extended Data Figure 7c	Myog dose: Cluster 3 vs Ctr	139 vs 18	pairwise t-test	yes	yes	NA	NA	NA	NA	FDR correction	p = 4.2e-8
Extended Data Figure 7c	Myog dose: Cluster 2 vs 1	70 vs 223	pairwise t-test	yes	yes	NA	NA	NA	NA	FDR correction	p = 0.00011
Extended Data Figure 7c	Myog dose: Cluster 3 vs 1	139 vs 223	pairwise t-test	yes	yes	NA	NA	NA	NA	FDR correction	p = 0.00019
Extended Data Figure 7c	Myog dose: Cluster 3 vs 2	139 vs 70	pairwise t-test	yes	yes	NA	NA	NA	NA	FDR correction	p = 0.34938
Extended Data Figure 7h	Meis2 dose in exp4: Cluster 1 vs 0	41 vs 44	pairwise t-test	yes	yes	NA	NA	NA	NA	FDR correction	p = 1.2e-5
Extended Data Figure 7h	Meis2 dose in exp4: Cluster 2 vs 0	23 vs 44	pairwise t-test	yes	yes	NA	NA	NA	NA	FDR correction	p = 0.00011
Extended Data Figure 7h	Meis2 dose in exp4: Cluster 2 vs 1	23 vs 41	pairwise t-test	yes	yes	NA	NA	NA	NA	FDR correction	p = 0.98539
Extended Data Figure 7k	Meis2 dose in exp9: Cluster 1 vs 0	126 vs 135	pairwise t-test	yes	yes	NA	NA	NA	NA	FDR correction	p = 9.5e-10
Extended Data Figure 7k	Meis2 dose in exp9: Cluster 2 vs 0	121 vs 135	pairwise t-test	yes	yes	NA	NA	NA	NA	FDR correction	p = 2.3e-15
Extended Data Figure 7k	Meis2 dose in exp9: Cluster 3 vs 0	115 vs 135	pairwise t-test	yes	yes	NA	NA	NA	NA	FDR correction	p < 2e-16
Extended Data Figure 7k	Meis2 dose in exp9: Cluster 4 vs 0	109 vs 135	pairwise t-test	yes	yes	NA	NA	NA	NA	FDR correction	p < 2e-16
Extended Data Figure 7k	Meis2 dose in exp9: Cluster 5 vs 0	69 vs 135	pairwise t-test	yes	yes	NA	NA	NA	NA	FDR correction	p = 1e-7
Extended Data Figure 7k	Meis2 dose in exp9: Cluster 2 vs 1	121 vs 126	pairwise t-test	yes	yes	NA	NA	NA	NA	FDR correction	p = 0.05445
Extended Data Figure 7k	Meis2 dose in exp9: Cluster 3 vs 1	115 vs 126	pairwise t-test	yes	yes	NA	NA	NA	NA	FDR correction	p < 2e-16
Extended Data Figure 7k	Meis2 dose in exp9: Cluster 4 vs 1	109 vs 126	pairwise t-test	yes	yes	NA	NA	NA	NA	FDR correction	p = 0.00019
Extended Data Figure 7k	Meis2 dose in exp9: Cluster 5 vs 1	69 vs 126	pairwise t-test	yes	yes	NA	NA	NA	NA	FDR correction	p < 2e-16
Extended Data Figure 7k	Meis2 dose in exp9: Cluster 3 vs 2	115 vs 121	pairwise t-test	yes	yes	NA	NA	NA	NA	FDR correction	p = 2.2e-14
Extended Data Figure 7k	Meis2 dose in exp9: Cluster 4 vs 2	109 vs 121	pairwise t-test	yes	yes	NA	NA	NA	NA	FDR correction	p = 0.06276
Extended Data Figure 7k	Meis2 dose in exp9: Cluster 5 vs 2	69 vs 121	pairwise t-test	yes	yes	NA	NA	NA	NA	FDR correction	p < 2e-16
Extended Data Figure 7k	Meis2 dose in exp9: Cluster 4 vs 3	109 vs 115	pairwise t-test	yes	yes	NA	NA	NA	NA	FDR correction	p = 1.1e-8
Extended Data Figure 7k	Meis2 dose in exp9: Cluster 5 vs 3	69 vs 115	pairwise t-test	yes	yes	NA	NA	NA	NA	FDR correction	p < 2e-16
Extended Data Figure 7k	Meis2 dose in exp9: Cluster 5 vs 4	69 vs 109	pairwise t-test	yes	yes	NA	NA	NA	NA	FDR correction	p < 2e-16
Extended Data Figure 8b	T: G2/M score vs S Score	165	two-sample 2D Kernel Density based global comparison test	no	yes	NA	NA	NA	NA	FDR correction	p = 0.2
Extended Data Figure 8c	E2F2: G2/M score vs S Score	141	two-sample 2D Kernel Density based global comparison test	no	yes	NA	NA	NA	NA	FDR correction	p = 2e-9
Extended Data Figure 8d	MYCN: G2/M score vs S Score	3465	two-sample 2D Kernel Density based global comparison test	no	yes	NA	NA	NA	NA	FDR correction	p = 4e-194
Extended Data Figure 9a	CEBPA+MYCN	>100	Wilcoxon rank-sum test	no	yes	NA	NA	NA	NA	FDR correction	p < 0.05 as cutoff
Extended Data Figure 9a	MYCN+MYOG	>100	Wilcoxon rank-sum test	no	yes	NA	NA	NA	NA	FDR correction	p < 0.05 as cutoff
Extended Data Figure 9a	MYCN+RUNX2	>100	Wilcoxon rank-sum test	no	yes	NA	NA	NA	NA	FDR correction	p < 0.05 as cutoff
Extended Data Figure 9b	PPARG+RUNX2	>100	Wilcoxon rank-sum test	no	yes	NA	NA	NA	NA	FDR correction	p < 0.05 as cutoff
Extended Data Figure 9b	CEBPA+PPARG	>100	Wilcoxon rank-sum test	no	yes	NA	NA	NA	NA	FDR correction	p < 0.05 as cutoff
Extended Data Figure 9b	CEBPA+MYCN	>100	Wilcoxon rank-sum test	no	yes	NA	NA	NA	NA	FDR correction	p < 0.05 as cutoff
Extended Data Figure 9b	CEBPA+MYOG	>100	Wilcoxon rank-sum test	no	yes	NA	NA	NA	NA	FDR correction	p < 0.05 as cutoff
Extended Data Figure 9b	MYCN+MYOG	>100	Wilcoxon rank-sum test	no	yes	NA	NA	NA	NA	FDR correction	p < 0.05 as cutoff
Extended Data Figure 9b	MYCN+RUNX2	>100	Wilcoxon rank-sum test	no	yes	NA	NA	NA	NA	FDR correction	p < 0.05 as cutoff
Extended Data Figure 9b	MYCN+PPARG	>100	Wilcoxon rank-sum test	no	yes	NA	NA	NA	NA	FDR correction	p < 0.05 as cutoff
Extended Data Figure 9d	Lipid score: CEBPA vs MYCN	3 vs 4	pairwise t-test	yes	yes	NA	NA	NA	NA	FDR correction	p = 0.01044
Extended Data Figure 9d	Lipid score: CEBPA vs MYOG	3 vs 4	pairwise t-test	yes	yes	NA	NA	NA	NA	FDR correction	p = 0.00868
Extended Data Figure 9d	Lipid score: CEBPA vs CEBPA+MYCN	3 vs 4	pairwise t-test	yes	yes	NA	NA	NA	NA	FDR correction	p = 0.04660
Extended Data Figure 9d	Lipid score: CEBPA vs CEBPA+MYOG	4 vs 4	pairwise t-test	yes	yes	NA	NA	NA	NA	FDR correction	p = 0.02625
Extended Data Figure 9d	Lipid score: MYCN vs CEBPA+MYCN	4 vs 4	pairwise t-test	yes	yes	NA	NA	NA	NA	FDR correction	p = 0.00013
Supplementary Figure 2a	Log normalized reads mapping to the overexpression construct in the 10x libraries and in the TF enrichment libraries	> 45000	t-test	yes	yes	739.33	45976	0.960424	0.9597085, 0.9611270	NA	p < 2.2e-16
Supplementary Figure 7	Fraction of cells: each individual TF vs Ctr.conf	Listed in the figure	Fisher's exact test	no	yes	NA	NA	NA	NA	FDR correction	p < 0.05 as cutoff
Supplementary Figure 4b	Ctr.conf: G2/M score vs S Score	1398	t-test	yes	yes	23.647	1396	0.534793	0.4962795-0.5712051	NA	p < 2.2e-16
Supplementary Figure 4b	Ctr.non.conf: G2/M score vs S Score	1171	t-test	yes	yes	22.141	1169	0.543559	0.5019009-0.5827007	NA	p < 2.2e-16
