# Supplementary material for: Dissecting the impact of transcription factor dose on cell reprogramming heterogeneity using scTF-seq
Source: Nat Genet. 2025 Oct 3;57(10):2522–35. doi: 10.1038/s41588-025-02343-7 (PMC12513835; doi:10.1038/s41588-025-02343-7)
Supplement: Supplementary file 10 — Key resources table containing primer sequences, key resources (like cell line, bacteria strains, reagents, compounds, commercial assays) and their sources and identifiers, and software versions. [file 41588_2025_2343_MOESM10_ESM.xlsx]

## Sheet: Primer sequences
Primers	Sequences
Enrich-F3	ccacgctgttttgacctccatagaaga
pTREP-BC-RamR	aatggcgcgctcgtttgacaattcattNNNNNNNNNNNggtaccgagctcgaattcca
pTREP-vec-R	ggtcccggtgtcttctatggagg
pTREP-BC-RamF	aatgaattgtcaaacgagcgcgccattNNNNNNNNtgacttacaaggcagctgtag
EGFP-C-Rev	AGCTGCAATAAACAAGTT
TET-CMV-for	CCTCCATAGAAGACACC
new_BC_vec_target_10X_F1	AGTTCAGACGTGTGCTCTTCCGATCTgcctggaattcgagctcggtacc
Truseq_D7_adapter	CAAGCAGAAGACGGCATACGAGATGTGACTGGAGTTCAGACGTGTGCTCTTCCGATC
Truseq_Universal_Adapter	AATGATACGGCGACCACCGAGATCTACACTCTTTCCCTACACGACGCTCTTCCGATCT

## Sheet: Key resources
Cell line/Reagent/compound/commercial assay	Source and Identifier
HEK293T	ATCC, no. SD-3515
C3H10T1/2	ATCC, no. CCL-226
high-glucose DMEM with GlutaMax and pyruvate	Thermo Fisher Scientific, no. 10569010
10% FBS	Gibco, no. 10270106
1x Penicillin-Streptomycin	Life Technologies, no. 15140-122
PBS	Thermo Fisher Scientific, no. 14190169
Trypsin-EDTA	Thermo Fisher Scientific, no. 25200056
Trypan blue live-dead stain	Thermo Fisher Scientific, no. T10282
Countess automated cell counter	Invitrogen, no. AMQAX2000
Opti-MEM	Thermo Fisher Scientific, no. 31985070
lipofectamine 2000 Transfection Reagent	Thermo Fisher Scientific, no. 11668027
3rd generation lentivirus packaging plasmid mix	pRSV-Rev:pMDLg/pRRE:pCMV-VSV-G=1:1:1
pBOB-GFP	kindly provided by Dr. Jiahuai Han at Xiamen University
polybrene	Sigma-Aldrich, no. TR-1003-G
Puromycin	Thermo Fisher Scientific, no. A1113803
pSIN-TRE-GW-3xHA-puroR vector	kindly provided by Dr. Didier Trono at the EPFL
Kapa HiFi ready mix	1X; Roche, no. 07958935001
gel purification kit	Zymo, no. D4007
Gibson assembly mix	NEB, no. E2611S
Concentrator purification kit	Zymo, no. D4014
One Shot ccdB Survival 2 T1R resistant competent cells	Thermo Fisher Scientific, no. A10460
growth medium	Luria Broth
Ampicillin	AppliChem, no. A0839
Chloramphenicol	Brunschwig, no. ACR22792-0250
miniprep	Zymo, no. D4015
Stbl3 one shot competent cells	Invitrogen, no. C737303
Doxycycline	2 µg/mL; Sigma-Aldrich, no. D9891-1G
Chromium Single Cell Expression 3’ Reagent Kits	10x genomics; v2 Chemistry for experiments 1-2, no. PN-120237; v3 Chemistry for experiments 3-9; 10x genomics, no. PN-1000268
Ampure beads	2.5X; Labgene, no. CNGS-0050
BMP4	RnD systems, no. 314-BP-010
dexamethasone	Sigma-Aldrich, no. D4902-25MG
3-isobutyl-1-methylxanthine	Sigma-Aldrich, no. I5879-5g
insulin	Sigma-Aldrich, no. I9278-5ml
neutral buffered formalin	Sigma, no. HT5012-1CS
ethanol	Thermo Fisher Scientific, no. 445740010
Glul	426231-C3
Postn	418581-C2
Gng12	462521-C2
Aspn	502051-C3
lentiviral element WPRE	517721
PFA	Electron Microscopy Sciences, no. 15714
triton	0.3%, Applichem, no. A4975.0100
DAPI	1:5000; Sigma-Aldrich, no. D9542-1MG
Bodipy	boron-dipyrromethene; Invitrogen, no. D3922
Propidium iodide	PI; Solarbio, no. CA1630
Hoechst	Thermo Fisher Scientific, no. H3570

## Sheet: Software
Package name	Version
bcl2fastq	v.2.19/v2.20
Cell Ranger	v3.0.2/6.0.0/7.1.0
R	v4.1.0
Seurat	v4.4.0
scran	v1.22.1
scanpy	v1.10.2
clustree	v0.5.0
edgeR	v3.36.0
MSigDB	v2023.1.Mm
PanglaoDB	v2019
fgsea	v1.18.0
clusterProfiler	v4.0.5
Hmisc	v5.1-1
stats	v4.1.0
gnomAD	v4.0
AnimalTFDB	v4.0
