# Supplementary material for: Dissecting the impact of transcription factor dose on cell reprogramming heterogeneity using scTF-seq
Source: Nat Genet. 2025 Oct 3;57(10):2522–35. doi: 10.1038/s41588-025-02343-7 (PMC12513835; doi:10.1038/s41588-025-02343-7)
Supplement: Supplementary file 11 — Source data of overall transcriptomic changes. [file 41588_2025_2343_MOESM11_ESM.xls]

## Sheet: df
Overall_transcriptomic_change	cell_barcode
0.0986107	AAACCTGGTCTTCTCG-1-5
0.130294	AAACGGGAGCCAGTAG-1-5
0.105703	AAACGGGAGGTCGGAT-1-5
0.00938865	AAACGGGCAATAACGA-1-5
0.124348	AAACGGGCATGGTAGG-1-5
0.0893933	AAACGGGGTTGTTTGG-1-5
0.135438	AAAGATGAGACTGTAA-1-5
0.641508	AAAGATGAGGCAATTA-1-5
0.0205463	AAAGATGAGGCCCTCA-1-5
0.152225	AAAGATGAGGTGATAT-1-5
0.0180369	AAAGATGGTATCGCAT-1-5
0.0868553	AAAGATGGTGGCAAAC-1-5
0.473447	AAAGATGTCCTCCTAG-1-5
0.0629594	AAAGCAAAGGTGCTTT-1-5
0.0878293	AAAGCAACATTTGCCC-1-5
-0.0545101	AAAGCAAGTAAGGATT-1-5
0.149096	AAAGCAAGTACCTACA-1-5
-0.031128	AAAGCAATCCCTAACC-1-5
0.0331794	AAAGTAGCAAGCTGGA-1-5
0.0105452	AAAGTAGGTACACCGC-1-5
0.125352	AAAGTAGGTATATGAG-1-5
0.576135	AAAGTAGTCACATAGC-1-5
-0.191263	AAAGTAGTCTCAAACG-1-5
0.0834864	AAAGTAGTCTGATACG-1-5
0.230164	AAATGCCCAAGGTTCT-1-5
0.115242	AAATGCCCAGACAAAT-1-5
0.283745	AAATGCCGTCGACTAT-1-5
0.152467	AAATGCCGTGAGGGTT-1-5
0.182201	AACACGTAGAATTGTG-1-5
-0.0668401	AACACGTAGTCGATAA-1-5
0.167704	AACACGTTCGAGGTAG-1-5
0.140018	AACCATGAGGACTGGT-1-5
-0.105934	AACCATGTCCACTGGG-1-5
0.438496	AACCGCGAGAGTGAGA-1-5
0.362491	AACCGCGTCTTAGCCC-1-5
0.120009	AACGTTGGTCAAAGAT-1-5
0.113637	AACTCAGAGAAGGCCT-1-5
0.125817	AACTCAGAGCCACGTC-1-5
0.159409	AACTCAGCATAACCTG-1-5
0.0984527	AACTCAGGTCATGCAT-1-5
0.133829	AACTCAGTCACAATGC-1-5
0.208249	AACTCCCCAAAGGTGC-1-5
-0.218627	AACTCCCCAGTATCTG-1-5
0.264016	AACTCCCGTGCGAAAC-1-5
0.636113	AACTCCCGTTCAGCGC-1-5
0.0238571	AACTCCCGTTCGTTGA-1-5
0.616957	AACTCTTAGCCCAGCT-1-5
0.142377	AACTCTTCAAGACGTG-1-5
0.0977124	AACTCTTCAAGTCTGT-1-5
0.184776	AACTGGTAGGCAATTA-1-5
0.396062	AACTGGTCATCGACGC-1-5
0.154403	AACTGGTGTAAGTGGC-1-5
0.308135	AACTGGTTCATTGCGA-1-5
0.0779224	AACTGGTTCTGCGACG-1-5
0.14168	AACTTTCAGAGTGACC-1-5
0.171627	AACTTTCAGGCCCTTG-1-5
0.186179	AACTTTCGTAGAAAGG-1-5
0.0367718	AACTTTCTCCTCATTA-1-5
0.456017	AACTTTCTCGACGGAA-1-5
-0.185941	AACTTTCTCTGCCAGG-1-5
0.0748154	AAGACCTAGAGCTATA-1-5
0.429744	AAGACCTAGGAACTGC-1-5
0.101429	AAGACCTCAGGACGTA-1-5
0.050055	AAGACCTCATCTACGA-1-5
0.109838	AAGACCTGTCACTTCC-1-5
0.312073	AAGACCTGTTCAGACT-1-5
0.119369	AAGCCGCAGCCACCTG-1-5
0.0770335	AAGCCGCAGGCGCTCT-1-5
0.167108	AAGCCGCGTGCGAAAC-1-5
0.0573019	AAGCCGCTCCACGTGG-1-5
0.0720131	AAGGAGCAGATATGCA-1-5
0.402256	AAGGCAGAGTTGAGTA-1-5
0.0599764	AAGGCAGCAATTGCTG-1-5
0.0514098	AAGGCAGCAGTACACT-1-5
0.00448223	AAGGCAGTCAGAGCTT-1-5
0.0383862	AAGGCAGTCCGGCACA-1-5
0.117702	AAGTCTGAGAAACGAG-1-5
0.16001	AAGTCTGCAAATACAG-1-5
-0.00313298	AAGTCTGCACCGGAAA-1-5
0.0431676	AAGTCTGCACGAAACG-1-5
0.112323	AAGTCTGCACGGACAA-1-5
-0.0133773	AAGTCTGCATTTGCTT-1-5
0.0589423	AAGTCTGTCATCATTC-1-5
0.359914	AATCCAGAGGACACCA-1-5
0.250162	AATCCAGAGTGAAGAG-1-5
0.0902605	AATCCAGGTATAGGGC-1-5
0.267057	AATCCAGGTGGGTCAA-1-5
0.0765889	AATCGGTAGCGTCAAG-1-5
-0.0395767	AATCGGTGTCGGCATC-1-5
0.0861737	AATCGGTGTGTTGAGG-1-5
0.168688	ACACCAACACATTTCT-1-5
0.204551	ACACCAAGTACAGCAG-1-5
0.153827	ACACCAAGTTCACCTC-1-5
0.0253341	ACACCCTGTCTTCTCG-1-5
0.0321993	ACACCGGCAAGGTGTG-1-5
0.0136759	ACACCGGCACATCCAA-1-5
0.0220154	ACACCGGCAGTCACTA-1-5
0.0546666	ACACCGGGTGCGAAAC-1-5
0.404273	ACACCGGGTTTGGGCC-1-5
0.0649824	ACACCGGTCAGCATGT-1-5
0.164548	ACACTGACAAGTCATC-1-5
0.0959646	ACACTGATCCTCTAGC-1-5
0.368683	ACACTGATCGTTTGCC-1-5
-0.00905687	ACAGCCGAGGATGGTC-1-5
-0.0268932	ACAGCCGCAACGATCT-1-5
-0.00980735	ACAGCCGCACAACTGT-1-5
0.186359	ACAGCCGGTACCGAGA-1-5
0.128027	ACAGCCGGTTGGAGGT-1-5
0.49688	ACAGCTAAGTCGAGTG-1-5
0.351562	ACAGCTACATAAGACA-1-5
0.105948	ACAGCTAGTGTCAATC-1-5
0.0490347	ACAGCTATCGTGACAT-1-5
0.0553161	ACATACGGTTCCGGCA-1-5
0.0526335	ACATACGTCTGGTATG-1-5
0.0864698	ACATACGTCTTCAACT-1-5
0.32998	ACATCAGAGCTAACTC-1-5
-0.0172798	ACATCAGGTGGCTCCA-1-5
0.502234	ACATCAGTCCCTCTTT-1-5
0.164171	ACATGGTAGACATAAC-1-5
-0.0367573	ACATGGTGTGCGAAAC-1-5
-0.00865688	ACCAGTAAGCGACGTA-1-5
0.117828	ACCAGTAAGGCTATCT-1-5
0.0127766	ACCAGTAAGGTGCACA-1-5
0.0628468	ACCAGTACACTGTCGG-1-5
0.10814	ACCAGTATCAATACCG-1-5
0.0208769	ACCAGTATCCGCATAA-1-5
-0.041796	ACCCACTAGAGCAATT-1-5
0.0463678	ACCCACTAGAGGTTAT-1-5
0.0928821	ACCCACTAGTGAACAT-1-5
0.05165	ACCCACTGTGAAGGCT-1-5
0.0207229	ACCCACTTCAACTCTT-1-5
0.430785	ACCCACTTCAGCTTAG-1-5
0.0701871	ACCCACTTCAGGATCT-1-5
0.164304	ACCCACTTCTCACATT-1-5
0.0456992	ACCGTAAAGCCTCGTG-1-5
0.0122424	ACCGTAACAGCTCGAC-1-5
0.0256742	ACCTTTACATCGGGTC-1-5
0.0387635	ACCTTTATCCTCGCAT-1-5
-0.0957396	ACGAGCCCATCCGTGG-1-5
0.0715696	ACGAGCCGTACTCAAC-1-5
0.0552344	ACGAGCCGTTTGACTG-1-5
0.0724531	ACGAGGAAGGCGCTCT-1-5
-0.0400911	ACGAGGAAGTGTGGCA-1-5
0.140807	ACGAGGACAGGCGATA-1-5
0.136178	ACGAGGAGTCTCACCT-1-5
0.138951	ACGAGGATCAACCAAC-1-5
0.623881	ACGATACCATTTCAGG-1-5
0.0376785	ACGATACGTGAAATCA-1-5
0.0684472	ACGATACTCGCCAGCA-1-5
0.132864	ACGATGTAGGCGATAC-1-5
0.119316	ACGATGTAGTGTTAGA-1-5
0.635121	ACGATGTCATCTCCCA-1-5
0.0929668	ACGATGTGTAGCCTCG-1-5
0.107801	ACGATGTTCTACTATC-1-5
0.374744	ACGATGTTCTATGTGG-1-5
0.303662	ACGCAGCAGAATTCCC-1-5
0.13106	ACGCAGCAGCCGCCTA-1-5
0.115973	ACGCAGCGTCAACATC-1-5
0.114037	ACGCAGCTCAACTCTT-1-5
0.0207465	ACGCCAGGTCCCGACA-1-5
0.457417	ACGCCGAAGTCATCCA-1-5
0.0379205	ACGGAGAAGCAGCCTC-1-5
0.0779343	ACGGAGACACGTGAGA-1-5
0.159692	ACGGAGAGTTAGATGA-1-5
0.05029	ACGGAGATCCAGATCA-1-5
0.0351353	ACGGAGATCCGGCACA-1-5
0.0356901	ACGGAGATCGATAGAA-1-5
0.149668	ACGGAGATCTCGCATC-1-5
0.366886	ACGGCCAAGAGTTGGC-1-5
0.130305	ACGGCCAAGTCCGTAT-1-5
0.140456	ACGGCCACAAGCTGGA-1-5
0.0750321	ACGGCCATCACCAGGC-1-5
0.0237867	ACGGCCATCACCATAG-1-5
0.306247	ACGGCCATCCAGAAGG-1-5
0.348991	ACGGGCTCACCCAGTG-1-5
-0.0384406	ACGGGCTCAGACGCAA-1-5
0.130911	ACGGGCTCATGATCCA-1-5
0.432921	ACGGGCTGTGAGCGAT-1-5
0.255153	ACGGGCTTCACCAGGC-1-5
-0.0865962	ACGGGCTTCGCGTTTC-1-5
0.0809972	ACGGGTCAGAGCTGGT-1-5
0.0167587	ACGGGTCAGGACAGAA-1-5
-0.109004	ACGGGTCCAATGAATG-1-5
0.549296	ACGGGTCGTTCGTGAT-1-5
0.267986	ACGGGTCTCGAACGGA-1-5
0.321815	ACGTCAACAAGCTGGA-1-5
0.0334804	ACGTCAAGTAGCGTCC-1-5
0.0763934	ACTATCTAGATAGTCA-1-5
-0.0411519	ACTATCTAGTTGTAGA-1-5
-0.0279937	ACTATCTCATACGCTA-1-5
0.271345	ACTATCTGTCCGAACC-1-5
0.119647	ACTATCTGTTGCTCCT-1-5
0.0907559	ACTATCTGTTGTCGCG-1-5
-0.0324449	ACTATCTTCGACCAGC-1-5
0.340571	ACTATCTTCGCATGAT-1-5
0.300257	ACTGAACAGAAGGTGA-1-5
0.00616348	ACTGAACCAATCAGAA-1-5
0.130017	ACTGAACCATCCGTGG-1-5
0.129906	ACTGAACGTAACGCGA-1-5
0.143117	ACTGAACTCCGAATGT-1-5
0.0929923	ACTGAGTCAGACGCAA-1-5
0.20716	ACTGAGTGTACAGACG-1-5
0.57016	ACTGATGAGGCTAGCA-1-5
0.320134	ACTGATGCAGGGTTAG-1-5
0.143337	ACTGATGGTACTCTCC-1-5
0.282446	ACTGATGTCAACTCTT-1-5
-0.00530397	ACTGATGTCAGAGGTG-1-5
0.0972995	ACTGATGTCTATCCTA-1-5
0.05359	ACTGATGTCTCGCTTG-1-5
0.155763	ACTGATGTCTTCGGTC-1-5
-0.0604943	ACTGCTCAGCCGATTT-1-5
0.538999	ACTGCTCGTGCGATAG-1-5
0.0794015	ACTGCTCTCCAAAGTC-1-5
0.0114458	ACTGTCCAGACAAGCC-1-5
0.198668	ACTGTCCAGTGCAAGC-1-5
0.0291231	ACTGTCCAGTGTTAGA-1-5
0.0357954	ACTGTCCCAGGGTATG-1-5
0.0814861	ACTGTCCCATTCTCAT-1-5
0.00468597	ACTGTCCCATTTCACT-1-5
0.634105	ACTGTCCGTCTGATCA-1-5
0.0499326	ACTGTCCTCAACACGT-1-5
0.0238563	ACTGTCCTCATCTGCC-1-5
0.0177037	ACTGTCCTCTTTAGGG-1-5
0.0250199	ACTTACTAGTTCCACA-1-5
0.626598	ACTTACTCAGACGTAG-1-5
0.0448436	ACTTACTGTTACCGAT-1-5
0.0978562	ACTTACTTCTGAAAGA-1-5
0.612715	ACTTGTTCAATCTACG-1-5
0.394147	ACTTGTTCAGCCTATA-1-5
0.544681	ACTTGTTGTTAGATGA-1-5
0.0872915	ACTTGTTTCCAACCAA-1-5
0.118178	ACTTTCATCCACTGGG-1-5
0.206274	ACTTTCATCGGCTACG-1-5
0.111879	AGAATAGCAGGGCATA-1-5
0.0672337	AGACGTTAGAGCCCAA-1-5
0.295583	AGACGTTAGATATGGT-1-5
0.0544928	AGACGTTAGGTACTCT-1-5
0.556888	AGACGTTGTACTTCTT-1-5
-0.110197	AGACGTTGTGTGACGA-1-5
0.00482092	AGAGCGAAGCATGGCA-1-5
0.340559	AGAGCTTAGAGCCCAA-1-5
0.100429	AGAGCTTCAAATTGCC-1-5
0.140698	AGAGCTTCAGTTTACG-1-5
0.0901781	AGAGCTTCATACTACG-1-5
0.384073	AGAGCTTCATATACGC-1-5
0.0734711	AGAGCTTGTTTGTTTC-1-5
0.0809584	AGAGTGGCAGCCAGAA-1-5
0.0219605	AGAGTGGGTACAGACG-1-5
0.0137929	AGAGTGGGTGCTCTTC-1-5
0.0724185	AGAGTGGTCGAACTGT-1-5
-0.0751726	AGAGTGGTCGGATGGA-1-5
0.150249	AGAGTGGTCTCGATGA-1-5
0.100262	AGAGTGGTCTCGTATT-1-5
0.546962	AGATCTGAGCGAGAAA-1-5
0.0793793	AGATCTGAGTTAGGTA-1-5
0.298628	AGATCTGGTGAAATCA-1-5
0.0149718	AGATCTGTCACGCGGT-1-5
0.0451843	AGATCTGTCGAATGGG-1-5
0.110443	AGATCTGTCGTAGGTT-1-5
0.25539	AGATCTGTCGTTTGCC-1-5
0.508741	AGATTGCAGGGATCTG-1-5
-0.0312585	AGATTGCCAGATCTGT-1-5
-0.0321869	AGATTGCGTCTGGAGA-1-5
-0.0640952	AGCATACAGCGTGTCC-1-5
0.0573088	AGCATACAGGAGTTTA-1-5
-0.0153715	AGCATACCAACGATCT-1-5
0.310951	AGCATACCAACTGGCC-1-5
0.0193708	AGCATACTCGTAGGAG-1-5
0.00328335	AGCCTAAAGAAACCTA-1-5
0.0402265	AGCCTAACAACACCTA-1-5
0.156131	AGCCTAACAAGGACTG-1-5
0.160245	AGCCTAATCGGCTTGG-1-5
0.00611111	AGCCTAATCTGGCGTG-1-5
0.210359	AGCCTAATCTTCCTTC-1-5
-0.102445	AGCGGTCAGGACACCA-1-5
0.0582689	AGCGGTCAGTTAGGTA-1-5
0.0794923	AGCGGTCCAAGTTGTC-1-5
0.15473	AGCGGTCCACAAGCCC-1-5
0.11117	AGCGGTCCACTGCCAG-1-5
0.19585	AGCGGTCCACTTCTGC-1-5
0.230491	AGCGGTCGTCCGAATT-1-5
0.0142542	AGCGTATCATATGCTG-1-5
-0.103447	AGCGTATGTGTTCGAT-1-5
0.0671529	AGCGTATTCAGCAACT-1-5
-0.045228	AGCGTCGGTAACGTTC-1-5
0.189229	AGCGTCGTCCATGCTC-1-5
0.0353758	AGCGTCGTCCTAAGTG-1-5
0.133262	AGCTCCTGTACGACCC-1-5
0.271663	AGCTCTCGTCGAAAGC-1-5
0.0889066	AGCTCTCTCATTGCGA-1-5
0.341291	AGCTTGAAGGCATGGT-1-5
0.0553436	AGCTTGACATAGTAAG-1-5
0.115196	AGGCCACCACTTACGA-1-5
0.0392236	AGGCCACGTACAGCAG-1-5
0.0903025	AGGCCACTCCGTCAAA-1-5
0.114565	AGGCCGTAGACAATAC-1-5
0.20974	AGGCCGTCACGTCAGC-1-5
0.314133	AGGCCGTCATCGTCGG-1-5
0.103014	AGGCCGTCATGAACCT-1-5
0.393159	AGGCCGTGTATAGTAG-1-5
0.023217	AGGCCGTTCAAACGGG-1-5
0.142415	AGGGAGTCAAACAACA-1-5
0.13118	AGGGAGTGTAAGGGAA-1-5
-0.0923557	AGGGAGTGTTGGTTTG-1-5
0.130372	AGGGATGAGCTAGCCC-1-5
0.256565	AGGGATGAGTGCAAGC-1-5
0.15316	AGGGATGCACGACGAA-1-5
0.0282886	AGGGATGGTAGAGGAA-1-5
0.137787	AGGGATGTCTCGCATC-1-5
0.0310834	AGGGTGACACCAGGCT-1-5
0.104817	AGGGTGAGTCGGCATC-1-5
0.0281503	AGGGTGAGTGCGATAG-1-5
0.0935382	AGGGTGATCAACTCTT-1-5
-0.0578489	AGGGTGATCAGCTTAG-1-5
0.194466	AGGGTGATCCACTCCA-1-5
-0.0474935	AGGGTGATCGGCTACG-1-5
0.155963	AGGTCATCATGCCACG-1-5
0.14476	AGGTCATCATTTGCCC-1-5
0.361689	AGGTCATGTTAGTGGG-1-5
0.358825	AGGTCATTCCTGCTTG-1-5
0.0899922	AGGTCATTCTTAGCCC-1-5
0.148587	AGGTCCGCACCACGTG-1-5
0.0115573	AGGTCCGCAGACGCCT-1-5
0.401208	AGGTCCGGTCGCTTTC-1-5
0.177034	AGGTCCGTCATGGTCA-1-5
0.148185	AGGTCCGTCCGCAAGC-1-5
0.0730675	AGTAGTCCAGTCAGCC-1-5
-0.0823104	AGTAGTCGTATATGGA-1-5
0.159101	AGTAGTCGTGATGCCC-1-5
0.0119705	AGTAGTCGTGTGTGCC-1-5
0.109771	AGTAGTCTCTCGATGA-1-5
0.103829	AGTCTTTAGGTCGGAT-1-5
0.153495	AGTCTTTCAGCGTTCG-1-5
0.100219	AGTCTTTGTCGCCATG-1-5
0.589555	AGTCTTTTCCCATTTA-1-5
-0.0961089	AGTGAGGGTACGAAAT-1-5
-0.0138192	AGTGAGGGTAGCGCTC-1-5
0.500663	AGTGAGGGTAGGGACT-1-5
0.189803	AGTGAGGGTGCATCTA-1-5
0.0623205	AGTGAGGTCAATCTCT-1-5
0.0391262	AGTGGGACATCGATGT-1-5
0.0404275	AGTGGGACATTCTTAC-1-5
0.110579	AGTGGGAGTCCAACTA-1-5
-0.0868482	AGTGGGAGTTGTACAC-1-5
0.155127	AGTGTCACATCGGTTA-1-5
0.17367	AGTGTCACATGTCCTC-1-5
0.0435888	AGTGTCAGTCTAAAGA-1-5
-0.0616688	AGTGTCATCAAACCAC-1-5
0.201993	AGTTGGTAGCCACGTC-1-5
0.217098	AGTTGGTCAACAACCT-1-5
0.0223294	AGTTGGTCAGCTGTTA-1-5
0.10282	AGTTGGTGTAAGGGCT-1-5
-0.0331147	AGTTGGTGTAGCACGA-1-5
-0.0364351	AGTTGGTGTGCCTGCA-1-5
0.00921997	AGTTGGTTCATGCTCC-1-5
0.0978069	AGTTGGTTCCAAAGTC-1-5
0.249762	AGTTGGTTCTAACTTC-1-5
0.352002	ATAACGCAGCTTCGCG-1-5
0.294877	ATAACGCCAGTATAAG-1-5
0.0912045	ATAACGCCATTCACTT-1-5
0.549104	ATAACGCGTCCAGTGC-1-5
0.0594928	ATAAGAGGTTTGGGCC-1-5
0.0794851	ATAAGAGTCATTTGGG-1-5
0.187644	ATAAGAGTCGGTGTTA-1-5
0.0658463	ATAGACCAGCCACTAT-1-5
0.0456493	ATAGACCAGTGAACGC-1-5
0.144571	ATAGACCGTACAAGTA-1-5
0.292057	ATAGACCGTGGTAACG-1-5
-0.0981631	ATCACGAAGCTTCGCG-1-5
0.278645	ATCATCTAGACACTAA-1-5
0.0376967	ATCATCTAGAGCCCAA-1-5
0.0435242	ATCATCTCATGCGCAC-1-5
0.0802578	ATCATCTGTGACTACT-1-5
0.502523	ATCATCTTCTGTTGAG-1-5
0.625607	ATCATGGAGGGTTTCT-1-5
0.249105	ATCCACCAGAGATGAG-1-5
0.0251866	ATCCACCAGTCCCACG-1-5
0.0603937	ATCCACCAGTGTACCT-1-5
0.121648	ATCCACCGTTTGTTTC-1-5
0.507037	ATCCACCTCTCAACTT-1-5
0.0677055	ATCCACCTCTTGCATT-1-5
0.224069	ATCCGAAAGGCATGGT-1-5
0.167046	ATCCGAAGTCCAGTGC-1-5
0.0502625	ATCCGAAGTGCAACGA-1-5
0.17166	ATCCGAATCATCACCC-1-5
0.0844795	ATCGAGTCAGCCTGTG-1-5
0.0514572	ATCGAGTCATGCCACG-1-5
0.48664	ATCGAGTGTAGCGCTC-1-5
0.356058	ATCTACTAGCAAATCA-1-5
0.113023	ATCTACTAGGTCATCT-1-5
0.179714	ATCTACTGTGGTGTAG-1-5
0.623763	ATCTACTGTTAGAACA-1-5
-0.0266588	ATCTGCCAGTAGGTGC-1-5
0.10628	ATCTGCCTCCAAATGC-1-5
0.0139413	ATGAGGGAGTGTCCCG-1-5
0.3269	ATGAGGGCACAACGTT-1-5
-0.0435123	ATGAGGGCATGTAGTC-1-5
0.640176	ATGAGGGGTTAAGTAG-1-5
0.11944	ATGAGGGTCCATTCTA-1-5
0.147102	ATGAGGGTCCCAGGTG-1-5
0.128661	ATGAGGGTCCTTTACA-1-5
0.20814	ATGCGATAGACGCAAC-1-5
0.0506346	ATGCGATAGAGCCTAG-1-5
0.0920289	ATGCGATAGCCGTCGT-1-5
0.313115	ATGCGATAGTCAAGGC-1-5
0.0793271	ATGCGATGTTCTGGTA-1-5
0.0964225	ATGCGATTCAGATAAG-1-5
0.0838857	ATGGGAGCAAAGTCAA-1-5
0.544882	ATGGGAGCAGCTGCAC-1-5
0.202575	ATGGGAGCATGTCGAT-1-5
0.10142	ATGGGAGGTCTTGCGG-1-5
-0.0832059	ATGGGAGTCACCAGGC-1-5
0.180888	ATGGGAGTCCACGTTC-1-5
0.328337	ATGGGAGTCGGTTAAC-1-5
0.378716	ATGGGAGTCTGTTTGT-1-5
0.141599	ATGGGAGTCTTGTATC-1-5
0.127644	ATGTGTGCAAAGCAAT-1-5
0.0276562	ATGTGTGCAGCTGTTA-1-5
-0.00453466	ATGTGTGTCAGAGGTG-1-5
0.0390937	ATTACTCAGCGTTCCG-1-5
0.0212646	ATTACTCAGGTGCTAG-1-5
-0.00988313	ATTACTCGTGTGCCTG-1-5
-0.11187	ATTATCCAGCTAACTC-1-5
-0.11335	ATTATCCAGTAGTGCG-1-5
0.151796	ATTATCCCACCCTATC-1-5
0.567248	ATTATCCCAGAGTGTG-1-5
0.0472709	ATTATCCTCTCTGCTG-1-5
0.542381	ATTGGACAGGGTTTCT-1-5
0.216174	ATTGGACTCTTACCTA-1-5
0.486865	ATTGGTGAGACGCACA-1-5
0.194309	ATTGGTGAGATGTTAG-1-5
0.083961	ATTGGTGAGGTGACCA-1-5
0.0136288	ATTGGTGGTGGCGAAT-1-5
0.10578	ATTGGTGTCGGAGGTA-1-5
0.647355	ATTTCTGCACTCAGGC-1-5
0.101596	ATTTCTGCATACTCTT-1-5
-0.164356	ATTTCTGTCAAGGCTT-1-5
0.461051	ATTTCTGTCCGAGCCA-1-5
-0.0212786	CAACCAAAGAGCCTAG-1-5
0.235592	CAACCAACAACTGCTA-1-5
-0.0163921	CAACCTCAGCTAGTCT-1-5
0.0685128	CAACCTCCACTGCCAG-1-5
0.136201	CAACCTCCATCGTCGG-1-5
0.175699	CAACCTCGTTCTGGTA-1-5
0.0989374	CAACCTCTCGAGAACG-1-5
0.00327564	CAACCTCTCGTCGTTC-1-5
-0.00523788	CAACTAGAGCTGCCCA-1-5
0.08025	CAACTAGAGTGTTTGC-1-5
0.104822	CAACTAGCACAAGTAA-1-5
0.0464925	CAACTAGGTCCGTGAC-1-5
0.124048	CAACTAGGTGTCAATC-1-5
0.00583376	CAACTAGGTTACGACT-1-5
-0.0258871	CAACTAGGTTTAGCTG-1-5
0.0486078	CAACTAGTCCATGAGT-1-5
0.0925671	CAAGAAAAGAGGGATA-1-5
-0.0754424	CAAGAAAAGTCTCGGC-1-5
0.162376	CAAGAAACACATTTCT-1-5
0.255079	CAAGAAACATTGGGCC-1-5
0.212095	CAAGAAAGTAACGTTC-1-5
0.243702	CAAGAAAGTCTCCACT-1-5
0.367369	CAAGAAAGTTACGGAG-1-5
0.495151	CAAGAAATCGTGTAGT-1-5
0.0881387	CAAGATCCAGAGTGTG-1-5
-0.0275951	CAAGATCCAGGGATTG-1-5
-0.0342892	CAAGATCGTTCCGGCA-1-5
0.116333	CAAGATCTCAAACCAC-1-5
0.0505659	CAAGGCCAGGTGACCA-1-5
0.635366	CAAGGCCCATGCCCGA-1-5
-0.0881215	CAAGGCCGTTGAGTTC-1-5
0.128742	CAAGGCCTCACATAGC-1-5
-0.154505	CAAGGCCTCATAGCAC-1-5
0.0652702	CAAGGCCTCATGTAGC-1-5
0.156795	CAAGTTGCACATTCGA-1-5
0.0855801	CAAGTTGGTTTGTTGG-1-5
0.0146623	CACAAACAGCGTAGTG-1-5
0.0729838	CACAAACAGGTAAACT-1-5
0.0665085	CACAAACCAGTCAGAG-1-5
0.232594	CACAAACTCGGCGGTT-1-5
0.230635	CACACAAAGCCTTGAT-1-5
0.740443	CACACAAAGCGACGTA-1-5
0.0531887	CACACAAGTGCCTTGG-1-5
-0.0119029	CACACAATCTAACTCT-1-5
0.131414	CACACCTGTGGTACAG-1-5
-0.10221	CACACCTGTGTCTGAT-1-5
0.000340079	CACACCTTCGTAGATC-1-5
0.13617	CACACTCAGGAGTTTA-1-5
0.166323	CACAGGCAGCCGATTT-1-5
0.105521	CACAGGCAGCCGGTAA-1-5
0.112509	CACAGGCCACACGCTG-1-5
0.155876	CACAGGCGTGTGACCC-1-5
0.144835	CACAGGCTCCACGTGG-1-5
-0.0824233	CACAGTAAGGCGACAT-1-5
0.0107528	CACAGTAAGGGCACTA-1-5
0.00120836	CACAGTAAGTGTACTC-1-5
0.517738	CACAGTACAGGCTCAC-1-5
0.162944	CACAGTACATATGAGA-1-5
0.0687865	CACAGTAGTGCAGACA-1-5
0.248544	CACAGTATCGGTTAAC-1-5
0.067722	CACAGTATCTGCTTGC-1-5
-0.0458359	CACATAGAGCTCCTCT-1-5
-0.0178745	CACATAGTCTGTGCAA-1-5
0.118456	CACATTTAGAGGGCTT-1-5
0.47285	CACATTTAGGTGCTTT-1-5
0.301175	CACCACTCATTGAGCT-1-5
0.0638948	CACCACTTCTGGCGAC-1-5
0.192851	CACCAGGAGGGTTCCC-1-5
0.643417	CACCAGGTCAACACCA-1-5
0.119038	CACCAGGTCCTTTCGG-1-5
0.190001	CACCTTGAGTGCCATT-1-5
0.171916	CACCTTGCAATGCCAT-1-5
0.107265	CACCTTGCACCACCAG-1-5
-0.173469	CACCTTGCATCTACGA-1-5
0.0576118	CACCTTGTCGTACCGG-1-5
0.498748	CACTCCAAGCGCTCCA-1-5
0.132309	CACTCCAGTCACTTCC-1-5
0.239818	CAGAATCAGCGCCTCA-1-5
0.163268	CAGAATCCATGGATGG-1-5
0.00421494	CAGAATCTCGTTACGA-1-5
-0.0563068	CAGAGAGAGGATATAC-1-5
-0.0110821	CAGAGAGGTACTTGAC-1-5
0.498621	CAGAGAGGTATAGGTA-1-5
0.217348	CAGATCAAGTATGACA-1-5
0.133583	CAGATCAAGTTCGCAT-1-5
0.1393	CAGATCACAAAGGTGC-1-5
-0.0366138	CAGATCATCTCGTATT-1-5
0.0965766	CAGCAGCGTCACTGGC-1-5
0.215662	CAGCAGCTCAACCAAC-1-5
0.507512	CAGCATACAAACTGCT-1-5
0.385998	CAGCATACAGATGGGT-1-5
0.0743954	CAGCATAGTACCATCA-1-5
0.0760074	CAGCATAGTACCGTTA-1-5
0.187372	CAGCATAGTAGGACAC-1-5
0.219561	CAGCCGACAGTACACT-1-5
0.0674112	CAGCCGAGTTGAACTC-1-5
-0.0478853	CAGCGACTCGTGACAT-1-5
0.0277025	CAGCTGGAGCCCAGCT-1-5
0.0191279	CAGCTGGAGTGCTGCC-1-5
0.232128	CAGCTGGCAGCTGTTA-1-5
0.119987	CAGCTGGTCACAGTAC-1-5
0.53465	CAGGTGCAGCGATATA-1-5
-0.00233191	CAGGTGCGTCCTCTTG-1-5
0.0331622	CAGGTGCGTGCAACGA-1-5
0.0694698	CAGGTGCGTGCCTGGT-1-5
0.127936	CAGGTGCTCCTAAGTG-1-5
0.157077	CAGGTGCTCTTGCAAG-1-5
0.0899498	CAGTAACAGGACAGAA-1-5
0.158195	CAGTAACCAATCCGAT-1-5
0.0993002	CAGTAACTCCGCGGTA-1-5
0.0622033	CAGTCCTAGTCGATAA-1-5
0.111924	CAGTCCTGTAGAAAGG-1-5
0.0312659	CATATGGAGCTTATCG-1-5
0.136409	CATATGGCACGTAAGG-1-5
0.30359	CATATGGGTAACGTTC-1-5
0.246317	CATATTCAGAAGCCCA-1-5
0.0884822	CATATTCAGTAGATGT-1-5
0.0334501	CATATTCCAGTCGATT-1-5
-0.0243231	CATATTCCAGTGAGTG-1-5
-0.0707543	CATATTCTCAGCTCGG-1-5
0.148168	CATCAAGAGTGTCCCG-1-5
0.0426142	CATCAAGCAGTTCCCT-1-5
0.0477304	CATCAAGCATCTACGA-1-5
0.0835543	CATCAAGGTGACGGTA-1-5
0.140469	CATCAAGGTGCTTCTC-1-5
0.116356	CATCAAGTCCACGTTC-1-5
0.603921	CATCAGAAGCTGTTCA-1-5
-0.189698	CATCAGAAGTAGGTGC-1-5
-0.0297861	CATCAGACAATCGGTT-1-5
0.199354	CATCAGATCATGTCCC-1-5
0.179284	CATCAGATCTGTCTAT-1-5
-0.00104745	CATCCACAGTGCGATG-1-5
0.0335191	CATCCACCACATTTCT-1-5
0.1979	CATCGAAAGCTGTCTA-1-5
0.0364725	CATCGAACAAGAAAGG-1-5
0.00466858	CATCGAACACGAAATA-1-5
0.357164	CATCGAACATCACAAC-1-5
0.218281	CATCGAACATTTGCCC-1-5
0.0635495	CATCGAAGTTTGACTG-1-5
0.202501	CATCGAATCACCAGGC-1-5
0.20354	CATCGGGAGCTGCGAA-1-5
0.0939304	CATCGGGAGTCGATAA-1-5
0.121204	CATCGGGCATCCGCGA-1-5
0.164335	CATCGGGTCATTATCC-1-5
-0.0454318	CATGACACAAACGCGA-1-5
0.0160454	CATGACACACATAACC-1-5
0.157325	CATGACACACCAGGTC-1-5
-0.00711358	CATGACACACTTAAGC-1-5
0.425376	CATGACATCGGAGGTA-1-5
0.158256	CATGCCTAGCGGCTTC-1-5
0.339237	CATGCCTCAAACCCAT-1-5
0.0362882	CATGCCTGTATGAATG-1-5
-0.0462619	CATGCCTGTGCAGTAG-1-5
0.035854	CATGCCTTCAGTGCAT-1-5
0.247637	CATGGCGCAACACGCC-1-5
0.0462241	CATGGCGCAACTGGCC-1-5
0.0881735	CATGGCGCAGCCTGTG-1-5
-0.00871517	CATGGCGTCACTCCTG-1-5
0.639032	CATGGCGTCAGAGACG-1-5
0.0314675	CATGGCGTCCCTAATT-1-5
0.0260727	CATGGCGTCGAACGGA-1-5
0.132885	CATTATCAGGGTGTGT-1-5
0.00184386	CATTATCCAGTAACGG-1-5
0.398221	CATTATCTCCTAGTGA-1-5
-0.00671095	CATTATCTCTCTAGGA-1-5
-0.0340911	CATTCGCAGCGACGTA-1-5
0.0542551	CATTCGCAGGCTAGGT-1-5
-0.0378962	CATTCGCAGTACGCCC-1-5
0.371041	CATTCGCCAAGAGTCG-1-5
0.146001	CATTCGCCAATCAGAA-1-5
0.114395	CATTCGCGTAGAAGGA-1-5
0.0994237	CATTCGCGTCCATCCT-1-5
0.0775236	CATTCGCTCCAAACTG-1-5
0.429467	CCAATCCCAACACCCG-1-5
0.163189	CCAATCCGTCACTGGC-1-5
0.100488	CCACCTAAGACTGGGT-1-5
0.0425574	CCACCTAAGATATACG-1-5
0.23852	CCACCTAAGGCTAGAC-1-5
-0.0981122	CCACCTAAGGGTGTTG-1-5
0.54186	CCACCTACATGACATC-1-5
-0.133452	CCACCTAGTCTTGCGG-1-5
0.646086	CCACCTATCATCTGCC-1-5
0.632539	CCACGGAAGCCCAATT-1-5
0.0660011	CCACGGAAGCGGCTTC-1-5
0.480961	CCACGGACAACAACCT-1-5
0.637932	CCACGGACAGCCACCA-1-5
0.0826565	CCACGGACATCTCGCT-1-5
-0.0124751	CCACGGAGTGCTTCTC-1-5
0.328821	CCACGGAGTTACCGAT-1-5
-0.0101444	CCACGGATCTATCCCG-1-5
0.0795546	CCACGGATCTGCGGCA-1-5
0.0862314	CCACTACAGCTAGTCT-1-5
0.16372	CCACTACCAACGATCT-1-5
0.146339	CCACTACCATCCCACT-1-5
0.51739	CCACTACTCACCCGAG-1-5
0.228413	CCAGCGAAGTGTTTGC-1-5
0.0757004	CCAGCGACACCAGATT-1-5
0.108164	CCAGCGACATATGCTG-1-5
0.164971	CCAGCGACATTTGCCC-1-5
0.0852236	CCAGCGAGTGTTCTTT-1-5
0.022968	CCATGTCAGAATAGGG-1-5
0.206754	CCATGTCAGTCGTACT-1-5
0.0708795	CCATGTCGTGAGGCTA-1-5
0.0539912	CCATGTCTCGGGAGTA-1-5
0.15885	CCATGTCTCTAGAGTC-1-5
-0.0185451	CCATTCGAGGCAGTCA-1-5
-0.132494	CCATTCGCACAAGTAA-1-5
0.132305	CCATTCGTCACCTCGT-1-5
0.47417	CCATTCGTCCCAGGTG-1-5
-0.23041	CCCAATCCAACACCTA-1-5
0.0310479	CCCAATCGTCCATCCT-1-5
0.0247239	CCCAATCTCTCCGGTT-1-5
0.35128	CCCAATCTCTGTTGAG-1-5
0.0501155	CCCAGTTAGAAGAAGC-1-5
0.0474928	CCCAGTTGTCTTTCAT-1-5
0.049901	CCCATACCATATGGTC-1-5
0.0916288	CCCATACTCGTGGGAA-1-5
0.0179913	CCCTCCTAGTGACATA-1-5
0.012413	CCCTCCTCATTCACTT-1-5
0.092546	CCCTCCTGTCGGCTCA-1-5
0.109193	CCCTCCTGTCTGGTCG-1-5
0.0621877	CCCTCCTGTTGATTCG-1-5
0.667359	CCCTCCTTCTAACTTC-1-5
0.118833	CCGGGATCAAGTTCTG-1-5
0.148506	CCGGGATCACTCAGGC-1-5
0.139125	CCGGGATCATGCATGT-1-5
0.299897	CCGGGATTCAACTCTT-1-5
0.509778	CCGGTAGAGATACACA-1-5
0.0778566	CCGGTAGAGATCACGG-1-5
0.12904	CCGGTAGAGATGTGGC-1-5
0.177055	CCGGTAGAGCGATGAC-1-5
0.435511	CCGGTAGAGGGTTCCC-1-5
0.110571	CCGGTAGAGTTCGCGC-1-5
0.0221482	CCGGTAGCAATGGATA-1-5
0.0357167	CCGGTAGCATCGGTTA-1-5
-0.0211993	CCGGTAGGTCCGAATT-1-5
0.0674192	CCGGTAGGTGAGGCTA-1-5
0.537596	CCGGTAGGTTGGTTTG-1-5
0.0135412	CCGGTAGTCTCTGTCG-1-5
0.0231742	CCGTACTAGCCACGCT-1-5
0.294204	CCGTACTAGGTGCAAC-1-5
0.0660265	CCGTACTCAGGCTCAC-1-5
0.0303777	CCGTACTGTACTTCTT-1-5
0.188681	CCGTACTGTCCAAGTT-1-5
-0.0761333	CCGTGGAAGCTCCTCT-1-5
-0.0929319	CCGTGGAAGGGTGTGT-1-5
0.117476	CCGTGGAAGTCATCCA-1-5
0.182636	CCGTGGACACGAAAGC-1-5
0.0683999	CCGTGGAGTCAACATC-1-5
0.199582	CCGTTCAGTCGCATCG-1-5
0.00868036	CCTAAAGCACCGTTGG-1-5
0.119467	CCTAAAGCACGGACAA-1-5
0.260005	CCTAAAGGTCCTCTTG-1-5
0.112574	CCTAAAGGTGAGTGAC-1-5
0.116285	CCTAAAGTCACGATGT-1-5
0.0967459	CCTAAAGTCGAGGTAG-1-5
0.0485642	CCTAAAGTCTTGTCAT-1-5
0.0823689	CCTACACAGACTGGGT-1-5
0.140625	CCTACACAGAGTAATC-1-5
0.179584	CCTACACAGCTAGTCT-1-5
0.115582	CCTACACAGGATATAC-1-5
0.156134	CCTACACCACCGAATT-1-5
0.106973	CCTACACCAGCTGTTA-1-5
0.149743	CCTACACTCTAAGCCA-1-5
0.0381763	CCTACCACAACGATCT-1-5
0.490799	CCTACCACAGACACTT-1-5
0.556139	CCTACCAGTAAATACG-1-5
0.0981668	CCTACCATCAGCTGGC-1-5
0.650728	CCTACCATCTTCTGGC-1-5
0.383856	CCTAGCTAGAGCTGCA-1-5
0.096665	CCTAGCTAGCTATGCT-1-5
0.0298072	CCTAGCTGTTGTCGCG-1-5
0.840979	CCTAGCTTCAAGAAGT-1-5
0.0940836	CCTAGCTTCCCAACGG-1-5
-0.000721234	CCTAGCTTCGCCAGCA-1-5
0.253837	CCTATTAGTGAGGCTA-1-5
0.283947	CCTATTATCATGTGGT-1-5
0.188017	CCTATTATCTCTAAGG-1-5
0.14041	CCTCAGTAGATCGATA-1-5
-0.0629629	CCTCAGTGTCTTCAAG-1-5
0.00107026	CCTCAGTTCCACGCAG-1-5
0.554523	CCTCAGTTCCCACTTG-1-5
-0.0468506	CCTCAGTTCGGCGCTA-1-5
0.421424	CCTCTGACATAGGATA-1-5
0.0326043	CCTCTGAGTATTCGTG-1-5
0.0780046	CCTTACGCAAGCCATT-1-5
0.101106	CCTTACGTCCAAAGTC-1-5
-0.00810114	CCTTACGTCCACTGGG-1-5
0.046057	CCTTACGTCCCATTAT-1-5
-0.0973658	CCTTCCCGTGGCGAAT-1-5
0.388081	CCTTCCCGTGGTCTCG-1-5
0.034693	CCTTCCCTCCGCATAA-1-5
0.0665028	CCTTCGAAGAGGGATA-1-5
0.0787488	CCTTCGAAGCGTTGCC-1-5
0.11835	CCTTCGACAAGCGATG-1-5
0.0988823	CCTTCGACAAGGGTCA-1-5
0.18859	CCTTCGACACCGCTAG-1-5
-0.103074	CCTTCGACAGCGAACA-1-5
0.0970826	CCTTCGATCCAAGTAC-1-5
0.0915905	CCTTTCTCACAGATTC-1-5
0.0569571	CCTTTCTCAGCGATCC-1-5
0.116916	CCTTTCTTCAAGCCTA-1-5
0.680878	CCTTTCTTCCGTTGCT-1-5
-0.149482	CGAACATCATGCGCAC-1-5
0.0237423	CGAACATGTCAGGACA-1-5
0.655562	CGAACATTCCGCAAGC-1-5
0.0186595	CGAATGTCAGGGTACA-1-5
0.137922	CGAATGTGTATCTGCA-1-5
0.165761	CGAATGTGTCGGCACT-1-5
0.082765	CGAATGTTCCTTGACC-1-5
-0.00394043	CGACCTTCAGCCAATT-1-5
-0.0710219	CGACCTTCAGGGCATA-1-5
0.179905	CGACCTTCAGTATGCT-1-5
-0.00493101	CGACCTTGTACTTAGC-1-5
0.0972143	CGACCTTGTTCAACCA-1-5
0.0514006	CGACCTTTCTCGGACG-1-5
0.00661882	CGACTTCGTGCTTCTC-1-5
0.0720814	CGACTTCGTGGCAAAC-1-5
0.079376	CGACTTCGTTCCATGA-1-5
-0.00876165	CGACTTCTCACCATAG-1-5
0.0416012	CGACTTCTCGTCTGAA-1-5
0.0629604	CGAGAAGCAGCTGGCT-1-5
0.041433	CGAGAAGCATCCGCGA-1-5
0.331511	CGAGAAGGTAAGAGGA-1-5
0.378902	CGAGAAGGTCATCGGC-1-5
0.252685	CGAGCACCATTCTCAT-1-5
0.192235	CGAGCCAAGTCGTACT-1-5
0.0374014	CGAGCCAAGTTTAGGA-1-5
0.0752726	CGAGCCAGTTCCATGA-1-5
-0.113707	CGAGCCAGTTCCGGCA-1-5
-0.0453073	CGATCGGAGCTCCTTC-1-5
0.0631085	CGATCGGCACAGATTC-1-5
0.128187	CGATCGGCACATGGGA-1-5
0.0311967	CGATCGGTCACCCTCA-1-5
0.0455172	CGATCGGTCAGTTTGG-1-5
0.186771	CGATGGCAGGCAGTCA-1-5
0.0938044	CGATGGCAGTCCATAC-1-5
0.0404603	CGATGGCCAGATGGCA-1-5
0.0807763	CGATGGCCATAACCTG-1-5
0.156011	CGATGGCGTGGTAACG-1-5
-0.0867176	CGATGGCGTTTGTTTC-1-5
0.544521	CGATGGCTCAAGGTAA-1-5
0.176917	CGATGGCTCGACAGCC-1-5
0.095667	CGATGGCTCTAACTGG-1-5
0.0254501	CGATGTAAGACAATAC-1-5
0.14	CGATGTAAGACTACAA-1-5
0.316144	CGATGTAAGCTATGCT-1-5
0.0211904	CGATGTATCGGAATCT-1-5
0.120603	CGATTGACACGGTAGA-1-5
0.0269678	CGATTGACACGTAAGG-1-5
0.0893203	CGATTGACAGACTCGC-1-5
0.530789	CGATTGAGTAAGTTCC-1-5
0.533601	CGATTGATCGATCCCT-1-5
0.0808479	CGATTGATCTTTAGGG-1-5
-0.0169701	CGCCAAGAGGCTCAGA-1-5
0.0312258	CGCCAAGGTCGACTGC-1-5
0.223617	CGCGGTACACCGCTAG-1-5
0.142965	CGCGGTATCACGGTTA-1-5
0.266147	CGCGGTATCCCTAATT-1-5
-0.144813	CGCGTTTAGCGAGAAA-1-5
0.050981	CGCGTTTAGGAACTGC-1-5
0.534794	CGCGTTTAGTGGGCTA-1-5
-0.0332214	CGCGTTTGTCTGATTG-1-5
0.111786	CGCGTTTTCGTACCGG-1-5
0.0863036	CGCTATCCAAATACAG-1-5
0.183006	CGCTATCCAGGGTACA-1-5
0.427631	CGCTATCGTGGCGAAT-1-5
-0.00752693	CGCTATCTCGTTTGCC-1-5
0.0359631	CGCTATCTCTAGAGTC-1-5
0.607483	CGCTGGAAGATCGATA-1-5
0.0741401	CGCTGGACAAGGTTCT-1-5
0.0486801	CGCTGGACAATCCAAC-1-5
0.160591	CGCTGGACACTAAGTC-1-5
0.270939	CGCTGGACAGCTATTG-1-5
0.0710484	CGCTGGACATACTACG-1-5
0.361713	CGCTGGAGTTAAAGTG-1-5
0.024917	CGCTGGATCTGGCGAC-1-5
0.128858	CGCTTCAAGACCTAGG-1-5
-0.0634277	CGCTTCATCCTTTCTC-1-5
0.0707943	CGCTTCATCGGAAATA-1-5
0.0546401	CGGACACCACTGCCAG-1-5
0.0534792	CGGACACCATGCCACG-1-5
0.0581136	CGGACACGTCTCTTAT-1-5
0.0678016	CGGACACTCATAAAGG-1-5
0.079382	CGGACACTCGTAGGTT-1-5
0.0514995	CGGACGTCACCAGTTA-1-5
0.347751	CGGACGTCAGATCTGT-1-5
0.293953	CGGACGTCATCCCACT-1-5
0.623662	CGGACTGGTAAGAGAG-1-5
0.131966	CGGACTGGTGTAAGTA-1-5
0.145899	CGGAGCTAGTTGCAGG-1-5
0.0321332	CGGAGCTCACCAACCG-1-5
0.54056	CGGAGCTCACGGTTTA-1-5
0.16974	CGGAGCTCAGCTATTG-1-5
0.0805531	CGGAGCTGTGCCTTGG-1-5
0.112918	CGGAGCTGTGCTAGCC-1-5
0.643764	CGGAGCTGTGTTCTTT-1-5
0.214084	CGGAGCTTCATCTGCC-1-5
0.141126	CGGAGTCAGAATTCCC-1-5
-0.0223383	CGGAGTCAGTGGGTTG-1-5
0.066036	CGGAGTCTCACCTCGT-1-5
0.0983902	CGGCTAGCACAGGCCT-1-5
0.178101	CGGCTAGCAGATCTGT-1-5
0.0802269	CGGCTAGGTGATGATA-1-5
-0.0679088	CGGCTAGTCCTGCCAT-1-5
0.0202028	CGGGTCAAGTACGACG-1-5
0.450838	CGGGTCAAGTGTCCCG-1-5
0.0853572	CGGGTCACACTTAAGC-1-5
-0.0162591	CGGGTCACATCGGAAG-1-5
0.119969	CGGGTCACATTACGAC-1-5
0.0914061	CGGGTCATCGGTCTAA-1-5
0.070136	CGGTTAAAGAGGTACC-1-5
0.646263	CGGTTAAAGATGCGAC-1-5
0.273682	CGGTTAACACGTCTCT-1-5
0.414193	CGGTTAACAGAGTGTG-1-5
0.354116	CGTAGCGAGTGTGGCA-1-5
0.028704	CGTAGCGCATCACGAT-1-5
0.132931	CGTAGCGGTGGCGAAT-1-5
0.674619	CGTAGGCAGATCCCAT-1-5
0.0789512	CGTAGGCAGCGCCTCA-1-5
0.0434245	CGTAGGCAGTTGTCGT-1-5
0.18964	CGTAGGCCAAGCGCTC-1-5
0.22999	CGTAGGCCATGCAACT-1-5
0.637995	CGTAGGCTCGACAGCC-1-5
0.237797	CGTCACTAGACCGGAT-1-5
0.013233	CGTCACTAGTGGACGT-1-5
0.0522575	CGTCACTGTCAGTGGA-1-5
0.203382	CGTCACTGTTAAAGAC-1-5
0.100597	CGTCACTTCTGGCGTG-1-5
0.184973	CGTCAGGTCAACGGCC-1-5
0.114567	CGTCCATAGAATGTGT-1-5
0.107517	CGTCCATAGACCACGA-1-5
0.0978294	CGTCCATGTACCGGCT-1-5
0.281533	CGTCCATGTGGGTATG-1-5
0.219685	CGTCTACAGTGTCCCG-1-5
0.0716732	CGTCTACGTGACTACT-1-5
0.130327	CGTCTACTCAACACAC-1-5
-0.0172967	CGTCTACTCTGCAAGT-1-5
0.108609	CGTGAGCAGAGGTAGA-1-5
0.0188767	CGTGAGCGTAAACACA-1-5
0.146973	CGTGAGCGTTAAGTAG-1-5
0.0604252	CGTGTAAAGCTAACAA-1-5
0.248806	CGTGTAAAGCTGCCCA-1-5
0.012591	CGTGTAAAGTTATCGC-1-5
0.347297	CGTGTAACAGGCTGAA-1-5
0.0620297	CGTGTAACATACGCTA-1-5
0.125667	CGTGTAAGTGGCAAAC-1-5
0.0213152	CGTGTCTAGCCCAACC-1-5
0.33186	CGTGTCTGTCATGCCG-1-5
0.0804003	CGTGTCTGTGGACGAT-1-5
0.0637805	CGTGTCTTCCCTCTTT-1-5
-0.0395996	CGTGTCTTCCGAAGAG-1-5
0.110328	CGTGTCTTCGCGCCAA-1-5
0.0975486	CGTTAGACAGTAAGAT-1-5
0.197034	CGTTAGAGTTGCGCAC-1-5
0.13361	CGTTAGATCTGTCTAT-1-5
0.0720671	CGTTCTGCAGCGATCC-1-5
0.0797517	CGTTCTGTCCGCATAA-1-5
0.00209346	CGTTCTGTCTGATTCT-1-5
0.4084	CGTTGGGAGGGCTTCC-1-5
0.214755	CGTTGGGCAGTTAACC-1-5
-0.0121306	CGTTGGGCATATACCG-1-5
0.156611	CGTTGGGTCAAGGTAA-1-5
0.388722	CGTTGGGTCGGACAAG-1-5
0.0779951	CTAACTTCAACGATCT-1-5
0.0667684	CTAACTTTCTGCAGTA-1-5
-0.0749079	CTAAGACAGCCCAACC-1-5
0.0427304	CTAAGACAGCGAAGGG-1-5
0.499235	CTAAGACAGTTAAGTG-1-5
0.200588	CTAAGACCAAAGCGGT-1-5
0.127408	CTAAGACGTGGCGAAT-1-5
-0.0154794	CTAATGGAGACTTGAA-1-5
0.405777	CTAATGGCAGCTGCAC-1-5
-0.017681	CTAATGGCAGGTGCCT-1-5
0.0884794	CTAATGGTCATAGCAC-1-5
0.625541	CTAATGGTCGTGGTCG-1-5
0.0196333	CTAATGGTCTGTTTGT-1-5
0.178571	CTACACCAGACTCGGA-1-5
0.212282	CTACACCAGCAGCGTA-1-5
0.687193	CTACACCGTGCACTTA-1-5
-0.0737523	CTACACCTCATTCACT-1-5
0.0921547	CTACACCTCTGTCAAG-1-5
0.116116	CTACATTAGATGCGAC-1-5
0.0640063	CTACATTCATGAGCGA-1-5
0.0344686	CTACATTGTACCGAGA-1-5
0.177855	CTACCCAAGTACATGA-1-5
0.542841	CTACGTCCATCCGTGG-1-5
-0.0641224	CTACGTCGTAATCGTC-1-5
-0.0772601	CTACGTCGTTCAGGCC-1-5
0.0596866	CTACGTCTCTGTTGAG-1-5
0.0362739	CTAGAGTAGGCATGTG-1-5
0.373686	CTAGAGTGTCCATGAT-1-5
0.566498	CTAGAGTGTTCATGGT-1-5
0.641566	CTAGAGTTCACAAACC-1-5
0.107707	CTAGCCTAGACAAGCC-1-5
0.0769243	CTAGCCTCATGTAGTC-1-5
0.474554	CTAGCCTGTGATAAGT-1-5
0.106196	CTAGTGAAGCATCATC-1-5
0.0684597	CTAGTGACAGGAACGT-1-5
0.178006	CTAGTGAGTGACGCCT-1-5
0.548414	CTAGTGATCCCAGGTG-1-5
0.0994122	CTCACACGTTCAGCGC-1-5
0.468362	CTCAGAAGTCTGGTCG-1-5
-0.0626868	CTCATTATCCTCGCAT-1-5
-0.0167057	CTCATTATCGAGAGCA-1-5
0.120406	CTCATTATCTAACTCT-1-5
-0.0947674	CTCATTATCTCTTATG-1-5
0.135097	CTCCTAGAGGTAAACT-1-5
0.303411	CTCCTAGAGTGAATTG-1-5
0.072219	CTCCTAGCAAGTCATC-1-5
0.353778	CTCCTAGCACTGTGTA-1-5
0.0792067	CTCCTAGTCATCTGCC-1-5
-0.0198239	CTCGAAAAGAGTACAT-1-5
0.197939	CTCGAAACAACGCACC-1-5
0.114428	CTCGAAACAATCCAAC-1-5
0.112257	CTCGAAACAGACAAGC-1-5
0.187857	CTCGAAAGTTAGATGA-1-5
0.102223	CTCGAGGAGACTACAA-1-5
0.407339	CTCGAGGAGATATGCA-1-5
0.210012	CTCGAGGAGGACAGAA-1-5
-0.0153782	CTCGAGGAGTCCGGTC-1-5
0.186025	CTCGAGGGTAGGGACT-1-5
0.0538194	CTCGAGGGTGCGAAAC-1-5
0.150479	CTCGAGGGTTAGTGGG-1-5
0.114364	CTCGAGGTCCATTCTA-1-5
0.380543	CTCGGAGAGACTCGGA-1-5
0.0346002	CTCGGAGGTCGCTTCT-1-5
0.0893154	CTCGGGAAGTCCGGTC-1-5
0.0918293	CTCGGGACATGTCTCC-1-5
-0.0126475	CTCGGGATCGCATGGC-1-5
0.207076	CTCGTACAGTTCGATC-1-5
0.0508355	CTCGTACCATGCCACG-1-5
0.185151	CTCGTACGTAGCCTAT-1-5
0.0330548	CTCGTACGTGTTAAGA-1-5
0.0835711	CTCGTACTCGGTCCGA-1-5
0.0201502	CTCGTCAAGATGGCGT-1-5
0.0613113	CTCGTCAAGCTCAACT-1-5
0.45055	CTCGTCAAGGAGCGTT-1-5
0.233927	CTCGTCACATGCTGGC-1-5
0.0161016	CTCGTCATCAGCTCGG-1-5
0.512672	CTCTAATAGCTATGCT-1-5
0.242549	CTCTAATCACATCCGG-1-5
0.100057	CTCTAATGTCGGCACT-1-5
0.0660357	CTCTAATTCTGGGCCA-1-5
-0.0772523	CTCTACGAGGACCACA-1-5
0.642515	CTCTACGCAAGGTGTG-1-5
0.00327254	CTCTACGCAGATTGCT-1-5
-0.031629	CTCTACGCAGCTGGCT-1-5
0.0611493	CTCTACGGTACTCTCC-1-5
0.640806	CTCTACGGTCCAGTAT-1-5
0.00792744	CTCTACGTCACGAAGG-1-5
0.0448404	CTCTGGTAGAGACTAT-1-5
0.00265899	CTCTGGTCAACTGGCC-1-5
0.0114996	CTCTGGTCAGCTATTG-1-5
0.568403	CTCTGGTGTACCAGTT-1-5
-0.0835028	CTCTGGTGTCAGTGGA-1-5
-0.100907	CTCTGGTGTGCGGTAA-1-5
0.0782419	CTCTGGTTCCAGAGGA-1-5
-0.00469695	CTGAAACAGCAAATCA-1-5
0.372076	CTGAAACAGCCCAATT-1-5
0.05469	CTGAAACCACGAGAGT-1-5
0.389236	CTGAAACCATTAGCCA-1-5
0.0435545	CTGAAACTCCCTCTTT-1-5
0.0600084	CTGAAACTCCGCGGTA-1-5
-0.0904588	CTGAAACTCTTAGAGC-1-5
0.0546955	CTGAAGTAGAAACGCC-1-5
0.185802	CTGAAGTAGACAAAGG-1-5
0.0183021	CTGAAGTAGGCAGGTT-1-5
0.0882022	CTGAAGTCACGTAAGG-1-5
0.0915644	CTGAAGTCACTTAACG-1-5
-0.0361046	CTGAAGTCATTAACCG-1-5
-0.298706	CTGATAGAGAGGTAGA-1-5
0.0617167	CTGATAGAGATACACA-1-5
0.0153102	CTGATAGAGCCCAATT-1-5
-0.0141663	CTGATAGCAGATGAGC-1-5
0.101366	CTGATAGGTGCAGACA-1-5
0.474664	CTGATAGGTGGGTATG-1-5
0.0162802	CTGATCCAGAACAATC-1-5
0.0517412	CTGATCCAGGGCACTA-1-5
0.120576	CTGATCCCACGCTTTC-1-5
0.382003	CTGATCCTCAAACGGG-1-5
0.462538	CTGATCCTCGGAGGTA-1-5
0.119519	CTGATCCTCTATCGCC-1-5
0.129337	CTGCCTAAGGACAGCT-1-5
0.155408	CTGCCTACACTTACGA-1-5
0.0651965	CTGCCTATCAGCTCTC-1-5
0.082086	CTGCCTATCCTGCAGG-1-5
0.346472	CTGCCTATCGTCCAGG-1-5
-0.119507	CTGCGGATCCTTGACC-1-5
0.697379	CTGCTGTAGGCAAAGA-1-5
-0.0418786	CTGCTGTAGTTGCAGG-1-5
-0.0373807	CTGCTGTCACATGACT-1-5
0.392126	CTGCTGTCATTACCTT-1-5
0.125448	CTGCTGTGTCGACTGC-1-5
0.276016	CTGCTGTGTGGCCCTA-1-5
0.0362417	CTGCTGTGTGTGTGCC-1-5
0.465741	CTGCTGTGTTCCAACA-1-5
0.32156	CTGGTCTCATGCAATC-1-5
-0.00118543	CTGGTCTGTTGGGACA-1-5
0.66283	CTGGTCTTCATCACCC-1-5
-0.012473	CTGGTCTTCCCACTTG-1-5
0.117283	CTGTGCTAGAGTAATC-1-5
0.21568	CTGTGCTAGCTGATAA-1-5
0.0861587	CTGTGCTCACATTCGA-1-5
0.0384821	CTGTGCTTCTGAAAGA-1-5
0.401004	CTGTTTACAAGTAATG-1-5
0.382794	CTGTTTAGTGATGTGG-1-5
0.0666422	CTGTTTATCGTAGGAG-1-5
0.218586	CTTAACTAGCTAGTGG-1-5
0.103742	CTTAACTCACACCGAC-1-5
0.319494	CTTAACTCATATACCG-1-5
0.562174	CTTAACTCATGTAAGA-1-5
0.450634	CTTACCGAGCGTAATA-1-5
0.100506	CTTACCGAGCGTCAAG-1-5
0.316605	CTTACCGTCCAGGGCT-1-5
0.0676919	CTTACCGTCTCGCATC-1-5
0.231333	CTTACCGTCTGGCGAC-1-5
0.0769245	CTTAGGAAGCAGGTCA-1-5
0.626557	CTTAGGAAGGCATGGT-1-5
0.329894	CTTAGGACAGGGTTAG-1-5
0.0883657	CTTCTCTAGAAGAAGC-1-5
0.0134382	CTTCTCTAGAGGTTAT-1-5
-0.0286016	CTTCTCTCAGGACGTA-1-5
0.0798488	CTTCTCTGTTTGCATG-1-5
0.00496493	CTTGGCTAGGCTCAGA-1-5
0.104714	CTTGGCTAGTAGATGT-1-5
0.0494782	CTTGGCTGTAAGGATT-1-5
0.0889681	CTTGGCTGTGGACGAT-1-5
0.0647988	CTTGGCTGTTTAGCTG-1-5
0.0775703	CTTGGCTTCATAACCG-1-5
0.038151	CTTGGCTTCTAACTGG-1-5
0.400816	CTTGGCTTCTCTGTCG-1-5
-0.01456	CTTTGCGAGAATAGGG-1-5
-0.0384134	CTTTGCGAGGATGTAT-1-5
0.0702633	CTTTGCGAGGCTATCT-1-5
0.415909	CTTTGCGAGGGTTTCT-1-5
0.0761788	CTTTGCGAGTGTCCAT-1-5
-0.182328	CTTTGCGCAAGCCGCT-1-5
0.0600926	CTTTGCGCACCGGAAA-1-5
-0.0133065	CTTTGCGGTAGCGCTC-1-5
-0.022481	CTTTGCGTCCCTGACT-1-5
0.12235	GAAACTCAGCCACTAT-1-5
0.0119325	GAAACTCCACAGACTT-1-5
0.169014	GAAACTCCAGACAGGT-1-5
0.0964858	GAAACTCCATTCCTCG-1-5
0.14645	GAAACTCTCCTTTACA-1-5
0.137105	GAAACTCTCGAGAACG-1-5
0.0535021	GAAATGAGTCTGATCA-1-5
-0.0766077	GAACATCCAGCGTCCA-1-5
-0.0142895	GAACATCCATCACGTA-1-5
0.134153	GAACATCGTACTTCTT-1-5
0.681898	GAACATCTCACAATGC-1-5
0.270946	GAACATCTCACCAGGC-1-5
-0.0728946	GAACCTAAGGAGCGTT-1-5
0.100292	GAACCTAAGGATGTAT-1-5
0.188954	GAACCTAGTCGCCATG-1-5
0.0404214	GAACCTATCCTATGTT-1-5
-0.0405002	GAACGGACACAACTGT-1-5
0.103691	GAACGGACATAGGATA-1-5
-0.124507	GAACGGATCAAACAAG-1-5
0.113259	GAACGGATCGCAAACT-1-5
0.0745657	GAAGCAGAGTGGTAGC-1-5
0.0961067	GAAGCAGTCGCCCTTA-1-5
-0.00682566	GAAGCAGTCTATCGCC-1-5
0.0254725	GAATAAGAGGCCATAG-1-5
0.0581219	GAATAAGAGGTAGCCA-1-5
-0.222439	GAATAAGCATAGACTC-1-5
0.00523154	GAATAAGCATTTCAGG-1-5
0.378077	GAATAAGGTTCGTCTC-1-5
0.365099	GAATAAGGTTTCGCTC-1-5
0.100677	GAATAAGTCTACCAGA-1-5
0.0283678	GAATGAAAGGCTAGCA-1-5
0.369873	GAATGAACAATCACAC-1-5
0.129529	GAATGAAGTCGAACAG-1-5
-0.00672204	GAATGAAGTTAAGGGC-1-5
0.64955	GAATGAATCTGCCAGG-1-5
0.139263	GACACGCGTAGCGTAG-1-5
0.110416	GACACGCGTCCGAAGA-1-5
0.0327763	GACACGCTCCCTAATT-1-5
0.292913	GACAGAGAGACTAAGT-1-5
0.0243984	GACAGAGAGTACGATA-1-5
0.130617	GACAGAGCACTATCTT-1-5
0.0970672	GACAGAGGTTGTTTGG-1-5
-0.110846	GACAGAGTCGGTCCGA-1-5
0.181086	GACCAATAGGTTACCT-1-5
0.00060631	GACCAATCACATCCGG-1-5
0.0437133	GACCAATCACTTGGAT-1-5
0.364169	GACCAATTCAGCATGT-1-5
-0.0259768	GACCAATTCTACGAGT-1-5
0.0764958	GACCTGGAGGAATGGA-1-5
0.0124395	GACCTGGAGTACACCT-1-5
-0.071399	GACCTGGCAGACGCAA-1-5
0.0829229	GACCTGGGTTCAGGCC-1-5
0.393327	GACCTGGTCATTTGGG-1-5
0.0307058	GACGCGTCACCGATAT-1-5
0.136375	GACGCGTTCAGCCTAA-1-5
0.0251982	GACGGCTAGATCCCGC-1-5
0.137566	GACGGCTGTAGAGGAA-1-5
0.0412594	GACGGCTGTTCGTGAT-1-5
0.08594	GACGTGCCATGCCTAA-1-5
0.185354	GACGTGCGTCCGAGTC-1-5
-0.0241631	GACGTGCTCAGTTAGC-1-5
0.0835813	GACGTGCTCCATGCTC-1-5
0.22912	GACGTTAAGCGATTCT-1-5
-0.0463031	GACGTTAAGGTACTCT-1-5
0.110641	GACGTTAAGTCAAGCG-1-5
0.184724	GACGTTAGTATCGCAT-1-5
0.171372	GACGTTAGTGTAATGA-1-5
0.103975	GACGTTAGTTCAGGCC-1-5
0.0925733	GACGTTAGTTCTCATT-1-5
0.139328	GACTAACGTCTTCTCG-1-5
0.126502	GACTAACGTGCAGACA-1-5
-0.149413	GACTAACTCAGCTGGC-1-5
0.0276577	GACTAACTCCACGTTC-1-5
0.122919	GACTAACTCTTCCTTC-1-5
0.281804	GACTACACATGGGACA-1-5
0.10923	GACTACAGTCTAGCCG-1-5
0.100693	GACTACAGTGGTCCGT-1-5
0.358544	GACTGCGAGACTGGGT-1-5
0.0385815	GACTGCGAGAGAACAG-1-5
0.000463042	GACTGCGAGAGCAATT-1-5
0.092078	GACTGCGAGCCAGAAC-1-5
-0.159895	GACTGCGGTCATGCCG-1-5
0.196213	GACTGCGTCGTCCGTT-1-5
0.0924498	GAGCAGAAGAGGGATA-1-5
0.0525124	GAGCAGAAGTATCGAA-1-5
-0.0358043	GAGCAGAAGTTACGGG-1-5
0.0477247	GAGCAGAGTTCCGGCA-1-5
0.0837171	GAGGTGAAGATGCCTT-1-5
0.179203	GAGGTGAAGTAGCCGA-1-5
0.341975	GAGGTGACACAGACAG-1-5
0.169009	GAGGTGACAGGCAGTA-1-5
0.101439	GAGGTGAGTATATGAG-1-5
0.0676082	GAGGTGAGTCGAAAGC-1-5
0.144873	GAGGTGATCACCGGGT-1-5
0.0500549	GAGGTGATCATTTGGG-1-5
-0.0710789	GAGTCCGAGAATTGTG-1-5
-0.000986824	GAGTCCGAGTAGTGCG-1-5
0.126531	GAGTCCGAGTGTGGCA-1-5
-0.0240962	GAGTCCGCAAACAACA-1-5
0.0381993	GAGTCCGCACAGTCGC-1-5
0.089578	GAGTCCGCACTTAAGC-1-5
0.00998086	GAGTCCGGTCTTTCAT-1-5
0.305368	GAGTCCGGTGCAACGA-1-5
0.113568	GAGTCCGTCGTCTGCT-1-5
0.00383808	GAGTCCGTCGTGGGAA-1-5
0.10006	GATCAGTAGCAGACTG-1-5
0.309499	GATCAGTAGGGTCGAT-1-5
0.103791	GATCAGTGTCAGCTAT-1-5
0.183682	GATCAGTGTCTAACGT-1-5
0.345883	GATCAGTTCGTTTGCC-1-5
0.338656	GATCGATCAATGAAAC-1-5
0.13856	GATCGCGAGCTAAACA-1-5
0.00595316	GATCGCGCATGAGCGA-1-5
0.0726247	GATCGCGGTCGCGTGT-1-5
0.0717132	GATCGTACAATGTAAG-1-5
-0.0326252	GATCGTACAGTCAGAG-1-5
0.0888453	GATCGTAGTTCTGTTT-1-5
0.160096	GATCGTATCGAATGGG-1-5
0.666438	GATCGTATCTCCGGTT-1-5
0.0595357	GATCTAGCAGCATACT-1-5
0.269311	GATCTAGCATGTAGTC-1-5
0.155152	GATCTAGCATTGGTAC-1-5
0.0737955	GATCTAGTCCCTTGCA-1-5
0.432804	GATGAAAAGGGTCTCC-1-5
0.241175	GATGAAAGTATAATGG-1-5
0.667439	GATGAAATCTCGTTTA-1-5
0.116495	GATGAGGAGGATGTAT-1-5
0.239129	GATGAGGTCACGCGGT-1-5
0.096405	GATGAGGTCGGATGGA-1-5
0.0911275	GATGCTAAGAGGTTAT-1-5
0.504964	GATGCTAAGAGTGACC-1-5
-0.114429	GATGCTACACCAGGTC-1-5
0.153296	GATGCTACAGCTGTAT-1-5
0.542443	GATGCTAGTATTCGTG-1-5
-0.0155173	GATGCTAGTCTCCCTA-1-5
-0.00650318	GATGCTATCAGTTAGC-1-5
0.281639	GATGCTATCGCCTGAG-1-5
0.0873601	GATTCAGAGGACAGCT-1-5
0.435682	GATTCAGAGTTCCACA-1-5
0.257295	GATTCAGCACTGTCGG-1-5
0.370508	GATTCAGGTAGCGTCC-1-5
0.586838	GATTCAGGTCTCTTAT-1-5
0.143582	GATTCAGGTGGTACAG-1-5
0.205442	GATTCAGGTTTAGCTG-1-5
0.0472388	GCAAACTGTGATGTGG-1-5
0.0377625	GCAAACTGTGCGAAAC-1-5
0.0827549	GCAAACTGTTTCCACC-1-5
0.409833	GCAAACTTCGGAGGTA-1-5
0.367235	GCAATCACAAGCCCAC-1-5
0.139612	GCAATCACACGACTCG-1-5
0.100075	GCAATCATCACCCGAG-1-5
0.102236	GCAATCATCAGTTCGA-1-5
0.149665	GCAATCATCGCCTGAG-1-5
0.169955	GCACATAAGCTAGTTC-1-5
0.214401	GCACATAAGGAATCGC-1-5
0.453283	GCACATAAGTCTCGGC-1-5
0.234307	GCACATACAATCGAAA-1-5
0.0751769	GCACATATCCTCGCAT-1-5
0.680668	GCACATATCTGGTATG-1-5
0.424797	GCACTCTCACATCTTT-1-5
0.0297168	GCACTCTGTCTAGGTT-1-5
-0.0517805	GCACTCTGTCTTTCAT-1-5
0.133138	GCACTCTGTGATGTCT-1-5
0.0452986	GCACTCTGTGTGACCC-1-5
0.382167	GCACTCTGTGTGCGTC-1-5
0.150053	GCACTCTTCCAATGGT-1-5
0.0266237	GCAGCCAAGAAGAAGC-1-5
0.322453	GCAGCCAAGCTAGTTC-1-5
0.494501	GCAGCCAAGGACAGAA-1-5
0.0603126	GCAGCCACACCTCGTT-1-5
0.188485	GCAGCCAGTGCACGAA-1-5
0.175566	GCAGCCATCACATGCA-1-5
0.0844394	GCAGCCATCCGCTGTT-1-5
0.341259	GCAGTTAAGTGGTAAT-1-5
0.0899922	GCAGTTACATTGGTAC-1-5
0.532716	GCAGTTAGTGACTACT-1-5
-0.0483444	GCAGTTATCCTCTAGC-1-5
0.0888558	GCAGTTATCTATCCCG-1-5
0.145064	GCATACAAGAAACCTA-1-5
-0.000358424	GCATACACATCCTAGA-1-5
0.579679	GCATACAGTACTCTCC-1-5
0.0902594	GCATACAGTGCGAAAC-1-5
-0.0313139	GCATACATCCCAAGTA-1-5
0.109012	GCATACATCGAATGGG-1-5
0.452663	GCATACATCGGTCTAA-1-5
0.133552	GCATACATCTGAAAGA-1-5
0.0168175	GCATGATAGTGGGCTA-1-5
0.658086	GCATGATCATGGATGG-1-5
0.00318514	GCATGATGTATATGGA-1-5
0.0327289	GCATGATGTTCGGGCT-1-5
0.204501	GCATGCGAGGACACCA-1-5
-0.0215008	GCATGCGAGGTGCTTT-1-5
0.292791	GCATGCGCAATTGCTG-1-5
0.0840226	GCATGCGCACCTCGTT-1-5
-0.0424325	GCATGCGCAGCAGTTT-1-5
0.010223	GCATGCGGTGACAAAT-1-5
0.00707484	GCATGCGGTTCGGGCT-1-5
0.202175	GCATGTAAGAGCCCAA-1-5
0.121905	GCATGTAAGATCCGAG-1-5
0.0596263	GCATGTAAGTCTTGCA-1-5
0.0877092	GCATGTACAAGGGTCA-1-5
-0.00114645	GCATGTACATGCCTTC-1-5
0.329121	GCATGTAGTAAGTGTA-1-5
0.0199771	GCATGTAGTCGGCTCA-1-5
-0.0319872	GCATGTATCACAGTAC-1-5
0.354159	GCATGTATCGGGAGTA-1-5
0.132453	GCCAAATAGCGTGTCC-1-5
0.274952	GCCAAATGTAGAGCTG-1-5
-0.103266	GCCAAATTCACCTCGT-1-5
0.0247292	GCCAAATTCCACGTGG-1-5
0.398191	GCCAAATTCTCTTGAT-1-5
0.129118	GCCTCTAAGAGCTTCT-1-5
0.113101	GCCTCTACACCTTGTC-1-5
0.095667	GCCTCTACATCCCACT-1-5
-0.00326752	GCCTCTATCAAACAAG-1-5
0.152155	GCGACCACAGCAGTTT-1-5
0.0589902	GCGACCAGTCGAGATG-1-5
0.120494	GCGACCAGTCGCTTCT-1-5
0.110541	GCGACCATCACGCGGT-1-5
0.157284	GCGACCATCTAGAGTC-1-5
0.101801	GCGAGAAAGGATGGAA-1-5
0.429601	GCGAGAACAAGCCCAC-1-5
0.0177777	GCGAGAACAGTGAGTG-1-5
0.059201	GCGAGAAGTACTTCTT-1-5
0.0216565	GCGAGAATCATCTGCC-1-5
-0.172259	GCGAGAATCCGTTGTC-1-5
0.635169	GCGAGAATCGCATGGC-1-5
0.046023	GCGCAACGTCAGCTAT-1-5
-0.0156264	GCGCAACTCAGCCTAA-1-5
0.0772376	GCGCAGTAGAGTGAGA-1-5
-0.00472903	GCGCAGTAGCGATATA-1-5
0.217313	GCGCCAAAGAGGTACC-1-5
0.339483	GCGCCAATCTAGAGTC-1-5
0.468864	GCGCGATAGAGCCCAA-1-5
-0.055242	GCGCGATCACACGCTG-1-5
0.446877	GCGGGTTAGCTGCGAA-1-5
0.563884	GCGGGTTAGGCAATTA-1-5
-0.0464844	GCGGGTTAGGCATGTG-1-5
0.432727	GCGGGTTCATCAGTCA-1-5
0.0820945	GCTCCTAAGAAACGCC-1-5
0.0247594	GCTCCTAGTTCGCTAA-1-5
0.183584	GCTCCTATCAACACAC-1-5
0.0399832	GCTCTGTAGAACAATC-1-5
-0.00569945	GCTCTGTAGGCAGGTT-1-5
0.257291	GCTCTGTAGTGGGATC-1-5
0.0571589	GCTCTGTCAGGAATGC-1-5
0.113188	GCTCTGTGTAAGCACG-1-5
0.0568857	GCTCTGTGTGGTCTCG-1-5
0.136817	GCTCTGTGTTAAAGAC-1-5
0.0305022	GCTCTGTGTTCCCTTG-1-5
0.0533875	GCTGCAGAGGCTAGAC-1-5
0.0173436	GCTGCAGAGGGATGGG-1-5
0.0688345	GCTGCAGGTTCAGTAC-1-5
-0.0898036	GCTGCAGTCACGCATA-1-5
0.44633	GCTGCAGTCGCCTGTT-1-5
0.0755826	GCTGCGACAACTGCGC-1-5
0.0590744	GCTGCGACAATGTTGC-1-5
0.0192377	GCTGCGACAGGTTTCA-1-5
0.119742	GCTGCGACAGTGGAGT-1-5
0.17765	GCTGCGAGTACGCTGC-1-5
0.418813	GCTGCGAGTCGAATCT-1-5
0.075102	GCTGCGATCAACGCTA-1-5
0.0481084	GCTGCGATCGGAAACG-1-5
0.0542961	GCTGCGATCGGATGGA-1-5
0.31939	GCTGCTTAGAGGTACC-1-5
0.352692	GCTGCTTCAATCAGAA-1-5
-0.0580007	GCTGCTTCAGTCCTTC-1-5
0.452555	GCTGGGTAGACACTAA-1-5
0.166819	GCTGGGTTCATAACCG-1-5
0.0420953	GCTTCCAAGAGGACGG-1-5
0.23224	GCTTCCACATTGGGCC-1-5
0.131637	GCTTCCAGTCCGAATT-1-5
0.0827675	GCTTCCAGTTCGGGCT-1-5
0.0124115	GCTTGAAAGGGCTCTC-1-5
-0.0639951	GCTTGAACAGGTCCAC-1-5
-0.00955439	GCTTGAAGTTGGACCC-1-5
0.109942	GGAAAGCAGTGGGCTA-1-5
0.329667	GGAAAGCTCATTTGGG-1-5
0.531562	GGAAAGCTCCCAAGAT-1-5
0.207689	GGAACTTAGAGCTGCA-1-5
0.021043	GGAACTTAGTGCAAGC-1-5
0.0756337	GGAACTTCAACGATCT-1-5
0.0250978	GGAACTTCATGGTAGG-1-5
0.157223	GGAACTTCATGGTCTA-1-5
0.173577	GGAACTTTCTGAAAGA-1-5
0.136569	GGAATAACATAAGACA-1-5
0.607715	GGAATAAGTAGCGTAG-1-5
0.159638	GGACAAGGTGTCCTCT-1-5
0.589668	GGACAGAAGGACATTA-1-5
0.149792	GGACAGAAGGAGCGAG-1-5
0.216634	GGACAGAGTACTCGCG-1-5
0.0130285	GGACAGAGTCTAGCCG-1-5
0.000380734	GGACAGATCAATCTCT-1-5
0.0918814	GGACATTAGATAGTCA-1-5
0.0139773	GGACATTAGCGTTCCG-1-5
0.110547	GGACATTCATGTTGAC-1-5
-0.0543528	GGACATTTCATCACCC-1-5
0.0375758	GGACGTCAGCGTGTCC-1-5
0.22554	GGACGTCAGTGTCCAT-1-5
-0.130757	GGACGTCCAAAGGAAG-1-5
0.249849	GGACGTCGTTACCGAT-1-5
0.00217851	GGACGTCGTTTCCACC-1-5
0.114976	GGACGTCTCAACTCTT-1-5
0.16459	GGACGTCTCAATCACG-1-5
0.417542	GGAGCAAAGTTGCAGG-1-5
0.141316	GGAGCAACACTTAACG-1-5
0.0604238	GGAGCAAGTAGCGTCC-1-5
0.153206	GGAGCAAGTAGCTGCC-1-5
0.651054	GGAGCAAGTGATAAAC-1-5
0.380604	GGAGCAATCCGCGGTA-1-5
0.112923	GGAGCAATCTGTTTGT-1-5
0.0288182	GGATGTTCATACCATG-1-5
0.340266	GGATGTTGTTGAGTTC-1-5
0.639396	GGATGTTTCTTACCTA-1-5
0.263436	GGATTACAGGACATTA-1-5
0.0554306	GGATTACCAAGGCTCC-1-5
0.104334	GGATTACCATAGACTC-1-5
0.00194692	GGATTACCATCTCGCT-1-5
-0.0153304	GGATTACGTCCAACTA-1-5
0.0360433	GGATTACGTTAAGTAG-1-5
0.428232	GGATTACTCAACCATG-1-5
0.056749	GGATTACTCGAACGGA-1-5
0.0553683	GGATTACTCGTTACGA-1-5
0.124624	GGCAATTAGAATGTTG-1-5
0.362615	GGCAATTAGAGTTGGC-1-5
0.172497	GGCAATTCAGATCCAT-1-5
0.0311521	GGCAATTGTCAATACC-1-5
0.0559431	GGCAATTTCAACCAAC-1-5
0.104476	GGCCGATAGTGACATA-1-5
0.0681221	GGCCGATCAAGTAATG-1-5
-0.0499019	GGCCGATCAATGTAAG-1-5
-0.0116597	GGCCGATCACAGACAG-1-5
0.109821	GGCGACTCACAGACAG-1-5
0.159039	GGCGACTGTTTACTCT-1-5
0.242246	GGCGTGTAGGCTAGAC-1-5
0.115311	GGCGTGTCACGACGAA-1-5
0.0904176	GGCGTGTTCGTGGTCG-1-5
0.11981	GGCTCGACAACTGCGC-1-5
0.233786	GGCTCGACACGAAACG-1-5
0.20369	GGCTCGAGTCAGCTAT-1-5
0.130165	GGCTCGAGTGCTTCTC-1-5
0.377097	GGCTCGAGTGTTAAGA-1-5
0.150643	GGCTCGAGTTCCCTTG-1-5
0.223569	GGCTCGATCCACGACG-1-5
0.025295	GGCTGGTAGAAGGGTA-1-5
0.0690175	GGCTGGTAGATGCCAG-1-5
0.0951631	GGCTGGTAGCACAGGT-1-5
0.0109598	GGCTGGTAGGTCGGAT-1-5
0.239981	GGCTGGTCAGGTTTCA-1-5
0.0153659	GGCTGGTCATTCTTAC-1-5
0.510021	GGCTGGTGTCGTTGTA-1-5
0.0977632	GGCTGGTGTCTAGTCA-1-5
-0.0435765	GGGAATGCAAGTTAAG-1-5
0.0577686	GGGAATGGTTCTGGTA-1-5
0.221005	GGGAATGTCAGTACGT-1-5
-0.168961	GGGACCTCAAGAAGAG-1-5
0.118496	GGGACCTCAATTGCTG-1-5
-0.141335	GGGACCTCACGCTTTC-1-5
0.278162	GGGAGATCATATGCTG-1-5
0.229263	GGGAGATGTCCTCTTG-1-5
0.0753383	GGGAGATGTCTCCCTA-1-5
0.0968222	GGGAGATTCACAGGCC-1-5
-0.115823	GGGAGATTCCGGCACA-1-5
0.0546869	GGGATGAAGAGATGAG-1-5
0.0703687	GGGATGACATAGAAAC-1-5
0.0740143	GGGCACTAGACACTAA-1-5
-0.153096	GGGCACTAGTGTGGCA-1-5
0.104202	GGGCACTCAAACCCAT-1-5
0.255607	GGGCACTGTCCGCTGA-1-5
0.386372	GGGCACTTCGGATGTT-1-5
0.0563865	GGGCATCAGACAATAC-1-5
0.0184554	GGGCATCCAAAGGAAG-1-5
-0.0286635	GGGCATCCAGCTGCTG-1-5
0.162545	GGGCATCGTGAGTGAC-1-5
0.0547624	GGGCATCTCAAGGCTT-1-5
0.373775	GGGCATCTCATGCTCC-1-5
0.344047	GGGCATCTCGTCACGG-1-5
0.548086	GGGTCTGAGCCCTAAT-1-5
0.0855422	GGGTCTGAGGGTGTGT-1-5
0.060643	GGGTCTGCACAGCCCA-1-5
-0.199065	GGGTCTGCACTAAGTC-1-5
0.169127	GGGTCTGCAGTGGAGT-1-5
0.156157	GGGTCTGGTATATGGA-1-5
0.0240416	GGGTCTGTCTCGCATC-1-5
0.102054	GGGTCTGTCTCTGAGA-1-5
0.447209	GGGTTGCAGAAGCCCA-1-5
0.135002	GGGTTGCAGCCATCGC-1-5
-0.122942	GGGTTGCAGTACCGGA-1-5
0.199059	GGGTTGCGTCCGAGTC-1-5
0.0606015	GGGTTGCGTCGAAAGC-1-5
0.173969	GGGTTGCTCAAGGCTT-1-5
0.10238	GGGTTGCTCAGTTTGG-1-5
0.0958278	GGGTTGCTCTAACCGA-1-5
0.0966649	GGTATTGGTTTAGGAA-1-5
-0.0540289	GGTATTGGTTTGGGCC-1-5
-0.0427387	GGTATTGTCTGTCCGT-1-5
-0.0793026	GGTGAAGGTTATCCGA-1-5
0.126517	GGTGCGTAGATCTGCT-1-5
-0.017571	GGTGCGTAGGCCGAAT-1-5
0.0332671	GGTGCGTAGGCTCATT-1-5
0.0653081	GGTGCGTAGTACGTAA-1-5
0.0263155	GGTGCGTGTGACGCCT-1-5
0.187735	GGTGCGTGTGAGGGAG-1-5
0.0682457	GGTGCGTGTGATGTGG-1-5
0.0641141	GGTGTTATCGGCCGAT-1-5
0.133096	GTAACGTAGCCTCGTG-1-5
0.0642597	GTAACGTCATGACGGA-1-5
-0.12041	GTAACTGCAACACGCC-1-5
0.149638	GTAACTGCACCAGGTC-1-5
-0.0459576	GTAACTGCATCATCCC-1-5
0.106319	GTAACTGGTGCACTTA-1-5
-0.0128977	GTAACTGGTGCGGTAA-1-5
0.381813	GTAACTGTCATGCAAC-1-5
0.139503	GTACGTAAGTTTCCTT-1-5
0.484235	GTACGTACACACCGAC-1-5
0.474512	GTACTCCGTCCAGTGC-1-5
0.0720726	GTACTCCTCATCGCTC-1-5
-0.00921282	GTACTCCTCGGTCTAA-1-5
0.154045	GTACTCCTCGGTTAAC-1-5
-0.102845	GTACTTTCATAACCTG-1-5
0.321289	GTACTTTGTATATGGA-1-5
0.198457	GTACTTTTCCGCATCT-1-5
0.660005	GTAGGCCAGACTAGGC-1-5
0.286981	GTAGGCCAGCCATCGC-1-5
0.154434	GTAGGCCGTGTAAGTA-1-5
0.342056	GTAGGCCGTTACGGAG-1-5
0.506118	GTAGGCCTCAACACGT-1-5
0.107068	GTAGTCAAGTAGGCCA-1-5
0.149128	GTAGTCAAGTGTACGG-1-5
0.220937	GTAGTCACACGACGAA-1-5
-0.00136847	GTAGTCACAGCGTAAG-1-5
-0.00148049	GTAGTCAGTGCAACTT-1-5
0.100918	GTAGTCAGTTGCTCCT-1-5
-0.187669	GTAGTCATCACGAAGG-1-5
0.104539	GTAGTCATCAGTTGAC-1-5
0.304747	GTATCTTCATCCGGGT-1-5
0.123862	GTATCTTTCAAACCAC-1-5
0.120909	GTATTCTAGCCACGCT-1-5
0.0983145	GTATTCTAGTCTCGGC-1-5
0.474728	GTATTCTCATTAGGCT-1-5
0.500148	GTATTCTGTAGATTAG-1-5
0.0963824	GTATTCTTCAGGCAAG-1-5
0.434078	GTATTCTTCCGCAAGC-1-5
0.149812	GTATTCTTCCTTCAAT-1-5
-0.00271578	GTCAAGTAGAGCTGCA-1-5
0.0279256	GTCAAGTGTAGCTGCC-1-5
0.0367521	GTCAAGTTCGAATCCA-1-5
0.191284	GTCACAACAACCGCCA-1-5
0.051615	GTCACAACAGCTCGAC-1-5
0.116225	GTCACAAGTAGTACCT-1-5
-0.00910222	GTCACAAGTTCGCGAC-1-5
0.126758	GTCACAATCGCTGATA-1-5
0.105949	GTCACGGAGTCGTACT-1-5
-0.0175453	GTCACGGCAGACAAAT-1-5
0.0167763	GTCACGGCAGCTGGCT-1-5
0.0106173	GTCATTTCAATGGATA-1-5
0.057147	GTCATTTGTGTGCCTG-1-5
0.149825	GTCATTTTCCCATTTA-1-5
0.222874	GTCCTCAAGACTGGGT-1-5
-0.0138239	GTCCTCAAGAGGGATA-1-5
-0.0488582	GTCCTCAAGGGTGTTG-1-5
0.363253	GTCCTCACAAGCGAGT-1-5
0.159026	GTCCTCACAAGCGCTC-1-5
0.122863	GTCCTCACACCCTATC-1-5
0.0643022	GTCCTCACATATGCTG-1-5
0.114533	GTCCTCATCCCTGACT-1-5
-0.0551634	GTCGGGTAGATCCCAT-1-5
0.100373	GTCGTAAAGCCGGTAA-1-5
0.105519	GTCGTAAAGTTGCAGG-1-5
0.00245887	GTCGTAAGTGTGCGTC-1-5
0.104614	GTCGTAATCAACACTG-1-5
0.320465	GTCGTAATCTCGCATC-1-5
0.12645	GTCTCGTAGGTGTTAA-1-5
0.0539296	GTCTCGTCACGTCAGC-1-5
0.757453	GTCTTCGAGCCCTAAT-1-5
0.221207	GTCTTCGAGGAGTACC-1-5
0.127109	GTCTTCGCAACGATCT-1-5
0.0266303	GTCTTCGCAGCCACCA-1-5
0.123106	GTCTTCGGTTACTGAC-1-5
0.0494012	GTCTTCGTCCAAGCCG-1-5
0.24272	GTGAAGGCAAGCGAGT-1-5
0.132579	GTGAAGGCAGGTGGAT-1-5
0.329938	GTGAAGGGTAGGACAC-1-5
-0.13093	GTGAAGGGTGCGAAAC-1-5
-0.0057411	GTGAAGGTCTGTCAAG-1-5
0.0750452	GTGCAGCAGCAAATCA-1-5
0.372551	GTGCAGCAGCCTTGAT-1-5
0.0980475	GTGCAGCCACCGCTAG-1-5
0.217828	GTGCAGCCATTGGGCC-1-5
0.204349	GTGCAGCGTCAGATAA-1-5
0.114166	GTGCAGCGTCGACTGC-1-5
0.136298	GTGCAGCGTCTGCAAT-1-5
0.0971627	GTGCAGCTCTGCAGTA-1-5
0.0957204	GTGCATAAGGGATCTG-1-5
-0.0808938	GTGCATACAAATACAG-1-5
0.236377	GTGCATACAAGGGTCA-1-5
0.0591501	GTGCGGTAGTGGTCCC-1-5
0.321076	GTGCGGTCAATCTACG-1-5
0.0528306	GTGCGGTCAATGGACG-1-5
0.0778787	GTGCTTCAGAGGGCTT-1-5
0.0721551	GTGCTTCTCACTTCAT-1-5
0.231429	GTGGGTCGTACCGGCT-1-5
0.0716796	GTGTGCGCAAATACAG-1-5
0.52088	GTGTGCGCATTCTTAC-1-5
-0.0617862	GTGTGCGTCATCGGAT-1-5
0.0981352	GTGTTAGAGGAATGGA-1-5
0.0512986	GTGTTAGAGTAGTGCG-1-5
-0.027396	GTGTTAGGTACCGGCT-1-5
0.221802	GTGTTAGGTACCGTTA-1-5
0.100094	GTGTTAGGTGGTCTCG-1-5
0.63833	GTGTTAGTCCCTGACT-1-5
0.0216162	GTTAAGCTCACGGTTA-1-5
0.0690982	GTTACAGAGGACAGCT-1-5
0.114932	GTTACAGCAAAGGAAG-1-5
0.301892	GTTACAGCACCGATAT-1-5
0.115321	GTTACAGGTCGCGAAA-1-5
0.0419991	GTTACAGTCCGTTGTC-1-5
-0.0448716	GTTCATTAGGTGTTAA-1-5
0.14215	GTTCATTAGTAGGCCA-1-5
0.129572	GTTCATTCACACCGAC-1-5
0.244494	GTTCATTCACCAGTTA-1-5
0.0696101	GTTCATTTCGATGAGG-1-5
-0.0929401	GTTCATTTCTCCCTGA-1-5
0.341911	GTTCGGGGTGTGACCC-1-5
-0.0511371	GTTCGGGTCTATCGCC-1-5
-0.0117488	GTTCTCGCACCAGATT-1-5
0.0453197	GTTCTCGCATCCGCGA-1-5
0.0589369	GTTCTCGGTCCGAACC-1-5
0.482013	GTTCTCGGTCTTTCAT-1-5
0.21023	GTTCTCGGTTCGGGCT-1-5
0.154921	GTTTCTAAGAAACCAT-1-5
0.166594	GTTTCTAAGTACGACG-1-5
0.162711	GTTTCTACATGTCTCC-1-5
0.129027	GTTTCTAGTCCTCTTG-1-5
-0.00270419	GTTTCTATCGACGGAA-1-5
0.0579027	TAAACCGCACCTGGTG-1-5
0.0490589	TAAACCGGTTACAGAA-1-5
0.0703739	TAAACCGTCCAATGGT-1-5
0.13009	TAAGAGAAGTGGGTTG-1-5
0.122394	TAAGAGACAAGTTCTG-1-5
0.0331859	TAAGAGACACACAGAG-1-5
0.0801869	TAAGAGACATTCACTT-1-5
0.335811	TAAGAGAGTACAGACG-1-5
0.231407	TAAGAGAGTCTGATTG-1-5
0.481799	TAAGAGATCAACCATG-1-5
-0.0423889	TAAGAGATCACTTACT-1-5
0.248766	TAAGCGTAGAAGCCCA-1-5
0.0987381	TAAGCGTAGGTGCAAC-1-5
-0.0586891	TAAGCGTTCAGTGCAT-1-5
0.191896	TAAGTGCAGAGTGACC-1-5
0.0726485	TAAGTGCCACATCTTT-1-5
-0.0155413	TAAGTGCGTAGTACCT-1-5
0.0712175	TAAGTGCTCATCGGAT-1-5
0.31411	TACACGAGTGTGAATA-1-5
0.137142	TACACGATCCGTTGCT-1-5
0.145675	TACAGTGAGGCTATCT-1-5
0.506502	TACAGTGCAAAGCGGT-1-5
0.176974	TACCTATAGTGCCAGA-1-5
0.11662	TACCTATCACAGACAG-1-5
0.07161	TACCTATGTCTAGAGG-1-5
0.347199	TACCTATGTTCCGGCA-1-5
0.166011	TACCTATGTTCTCATT-1-5
0.0250336	TACCTATTCTTGTATC-1-5
0.665797	TACCTTAAGAATTCCC-1-5
0.436326	TACCTTATCCACGACG-1-5
0.0979196	TACCTTATCCCTGACT-1-5
0.194058	TACCTTATCTGTACGA-1-5
0.0982088	TACGGATAGGACATTA-1-5
0.101724	TACGGATCATAAGACA-1-5
-0.0794814	TACGGATCATGTCTCC-1-5
0.64311	TACGGATGTAGCCTCG-1-5
0.615363	TACGGATGTGAAGGCT-1-5
0.0216722	TACGGATGTGTTGGGA-1-5
0.386878	TACGGATTCAACGCTA-1-5
0.191363	TACGGATTCACTCTTA-1-5
0.311059	TACGGATTCCCTAACC-1-5
0.0633076	TACGGATTCCTGCCAT-1-5
0.131173	TACGGGCAGACGCACA-1-5
0.215841	TACGGGCAGGGAACGG-1-5
0.203846	TACGGGCGTCCGTGAC-1-5
0.0504272	TACGGGCTCAGCTCGG-1-5
0.0272161	TACGGTAAGACAGACC-1-5
0.0381297	TACGGTAGTGCCTGCA-1-5
0.0273156	TACGGTATCGACGGAA-1-5
0.0167143	TACTCATAGGAGTTGC-1-5
0.109182	TACTCATAGTTATCGC-1-5
0.130333	TACTCATCAATAGCAA-1-5
0.111609	TACTCATCACGCGAAA-1-5
0.311476	TACTCATGTCAAAGAT-1-5
0.131385	TACTCATTCACCTCGT-1-5
0.103657	TACTCATTCCTCTAGC-1-5
0.292215	TACTCGCAGAGTTGGC-1-5
0.0162449	TACTCGCCACCTTGTC-1-5
0.0468469	TACTCGCCATCTGGTA-1-5
0.0843111	TACTCGCGTAAGGGCT-1-5
0.172607	TACTCGCGTCAAACTC-1-5
-0.00923906	TACTCGCTCGTGACAT-1-5
-0.0798073	TACTTACGTAGCCTAT-1-5
0.0848012	TACTTACGTCTTGTCC-1-5
0.463666	TACTTACGTGTCAATC-1-5
0.00373711	TACTTGTAGACTGTAA-1-5
0.269381	TACTTGTCAGACAAGC-1-5
-0.0301012	TACTTGTGTCCAAGTT-1-5
0.362817	TACTTGTGTCTAGTCA-1-5
0.215184	TACTTGTGTTTAGCTG-1-5
0.0650146	TACTTGTTCTTTCCTC-1-5
0.55452	TAGACCACATCCGTGG-1-5
0.530673	TAGACCAGTTAAGGGC-1-5
0.17478	TAGACCATCCAAACTG-1-5
0.0572811	TAGACCATCGAGGTAG-1-5
0.0721925	TAGACCATCTGTCTCG-1-5
0.246848	TAGAGCTCATGTTGAC-1-5
0.469632	TAGAGCTGTATAAACG-1-5
-0.0374557	TAGAGCTGTCGCGTGT-1-5
0.147404	TAGAGCTGTTGCGTTA-1-5
-0.00808708	TAGCCGGAGCAATCTC-1-5
0.0424794	TAGCCGGCACGAAATA-1-5
0.205049	TAGCCGGCAGGGTTAG-1-5
0.0355565	TAGCCGGCATTATCTC-1-5
0.0840331	TAGCCGGGTGCTGTAT-1-5
0.0787414	TAGCCGGGTTAGATGA-1-5
0.117513	TAGGCATGTTCCGGCA-1-5
0.194403	TAGGCATTCACCACCT-1-5
0.0164726	TAGGCATTCCAAATGC-1-5
-0.0629755	TAGTGGTAGGCACATG-1-5
0.312334	TAGTGGTAGGGAAACA-1-5
0.0587218	TAGTGGTCACGGTGTC-1-5
0.191989	TAGTGGTGTACAGTTC-1-5
0.258615	TAGTGGTGTATGCTTG-1-5
-0.0763417	TAGTGGTGTCTCTCGT-1-5
0.0153862	TAGTGGTTCAACTCTT-1-5
-0.14746	TAGTGGTTCATTGCGA-1-5
0.0931863	TAGTGGTTCTGGCGTG-1-5
0.148006	TAGTTGGCAATGGTCT-1-5
0.0112454	TAGTTGGCACAGCGTC-1-5
0.447004	TAGTTGGTCAGTCAGT-1-5
0.123398	TAGTTGGTCCCGGATG-1-5
-0.0376989	TATCAGGAGTTATCGC-1-5
0.2934	TATCAGGGTGAGGGAG-1-5
0.00439571	TATCTCAAGCTGAAAT-1-5
0.0994953	TATCTCAAGTGAAGTT-1-5
0.628425	TATCTCAAGTGAATTG-1-5
0.0816517	TATCTCACACAGAGGT-1-5
0.132038	TATGCCCGTTTAAGCC-1-5
0.143617	TATTACCAGGGCTTCC-1-5
0.386729	TATTACCAGTTGTCGT-1-5
0.179794	TATTACCCACGAGGTA-1-5
0.190391	TATTACCGTACTCAAC-1-5
0.0546642	TATTACCTCAGGCCCA-1-5
0.0744366	TCAACGACAAGCCTAT-1-5
0.0141903	TCAACGACAATAGCAA-1-5
0.0700534	TCAACGAGTACGCACC-1-5
0.0792241	TCAACGAGTGCGATAG-1-5
0.639536	TCAACGATCTAACTTC-1-5
-0.00273021	TCAACGATCTCATTCA-1-5
0.10508	TCAATCTAGCTAAACA-1-5
0.192927	TCAATCTAGTCTCGGC-1-5
0.0820291	TCAATCTCAGCTCCGA-1-5
0.0037081	TCAATCTGTTCAACCA-1-5
0.0894116	TCAATCTTCTGGTTCC-1-5
0.115085	TCACAAGAGGGTCTCC-1-5
0.632761	TCACAAGCATCAGTAC-1-5
0.0473906	TCACAAGCATTGAGCT-1-5
0.0475642	TCACAAGGTCAAACTC-1-5
-0.132391	TCACAAGTCGGCTACG-1-5
0.0501277	TCACGAAAGCACCGTC-1-5
0.0534061	TCACGAACAAGCGATG-1-5
-0.22005	TCACGAACAATCGAAA-1-5
0.015596	TCACGAACATTCTCAT-1-5
0.0661818	TCACGAAGTTGGGACA-1-5
-0.0256176	TCACGAATCATTATCC-1-5
-0.0192902	TCAGATGCACATGACT-1-5
0.171453	TCAGATGGTAACGCGA-1-5
-0.000352	TCAGATGGTTCCCTTG-1-5
0.028057	TCAGATGTCAGGTAAA-1-5
0.380612	TCAGATGTCTGAGGGA-1-5
0.0238733	TCAGCAACAAGTCTAC-1-5
0.168858	TCAGCTCCATGCATGT-1-5
0.0625667	TCAGCTCTCCTCAACC-1-5
-0.142076	TCAGCTCTCGTTACGA-1-5
0.186193	TCAGGATAGGCTACGA-1-5
0.103432	TCAGGATAGTCGATAA-1-5
0.34057	TCAGGATCAAAGTCAA-1-5
0.403861	TCAGGATCACCCTATC-1-5
0.386777	TCAGGATGTACCAGTT-1-5
0.160011	TCATTACCAACTGCGC-1-5
0.156913	TCATTACCAGCTCGCA-1-5
0.154158	TCATTTGCACCGTTGG-1-5
0.0899026	TCATTTGTCTAAGCCA-1-5
0.156133	TCCACACAGATGCCTT-1-5
-0.0145135	TCCACACAGGGATACC-1-5
0.238556	TCCACACGTCGCTTCT-1-5
0.139821	TCCACACGTGCATCTA-1-5
0.538551	TCCACACTCCCTCAGT-1-5
0.00981395	TCCCGATTCACTTCAT-1-5
0.104896	TCCCGATTCAGCTTAG-1-5
0.0270978	TCCCGATTCATCACCC-1-5
0.0832638	TCGAGGCGTACAGTTC-1-5
0.260256	TCGAGGCGTGGTCCGT-1-5
-0.051706	TCGAGGCGTTCGAATC-1-5
-0.00578127	TCGAGGCTCCCTGACT-1-5
0.393755	TCGCGAGCAAGTTCTG-1-5
0.0248345	TCGCGAGCAGATCCAT-1-5
0.0256597	TCGCGAGTCCAACCAA-1-5
0.109134	TCGCGTTAGCTCCTTC-1-5
0.153161	TCGCGTTAGGTCGGAT-1-5
0.158105	TCGCGTTAGTCGCCGT-1-5
0.0909311	TCGCGTTCAACGATGG-1-5
0.14143	TCGCGTTCAATAACGA-1-5
0.162531	TCGCGTTCATACCATG-1-5
0.026216	TCGCGTTCATGGTAGG-1-5
0.00984296	TCGCGTTTCCCATTTA-1-5
0.0929012	TCGCGTTTCTGGTTCC-1-5
-0.00147072	TCGGGACAGTTCCACA-1-5
0.173053	TCGGGACCATTTGCCC-1-5
0.0691337	TCGGGACTCATCGGAT-1-5
0.0759967	TCGGGACTCTTCGGTC-1-5
0.0078202	TCGGGACTCTTGAGGT-1-5
0.304743	TCGGTAAAGACGACGT-1-5
-0.0243181	TCGGTAAAGCGTAATA-1-5
0.0164353	TCGGTAAAGCGTGAAC-1-5
-0.0149511	TCGGTAACACAGACTT-1-5
0.440857	TCGGTAATCAGCGATT-1-5
0.262729	TCGGTAATCTTGACGA-1-5
0.193488	TCGTACCCATGGATGG-1-5
0.364301	TCGTACCTCCACGTTC-1-5
0.101212	TCGTAGACACCGCTAG-1-5
0.0287676	TCGTAGAGTCGATTGT-1-5
0.168199	TCGTAGATCATGGTCA-1-5
0.106825	TCTATTGGTGTTTGTG-1-5
0.119285	TCTCATAAGAAACCGC-1-5
0.409476	TCTCATAGTGTCGCTG-1-5
0.184854	TCTCATATCTGCCCTA-1-5
0.0328814	TCTCTAAAGTCTCGGC-1-5
0.368805	TCTCTAACATAGTAAG-1-5
-0.0586363	TCTCTAAGTTGTACAC-1-5
0.0279722	TCTGAGAAGTCCATAC-1-5
0.107936	TCTGAGAAGTTTAGGA-1-5
0.0609007	TCTGAGACAATGGAAT-1-5
0.347606	TCTGAGAGTTATGTGC-1-5
0.112575	TCTGAGATCTTGTACT-1-5
0.223362	TCTGGAAAGATCCGAG-1-5
-0.0541413	TCTGGAACAGCTCGAC-1-5
0.151996	TCTGGAATCTAACTTC-1-5
-0.0767528	TCTTCGGAGAGCTTCT-1-5
0.144695	TCTTCGGAGATCGATA-1-5
-0.0563304	TCTTCGGAGCACACAG-1-5
-0.0177731	TCTTCGGAGTAGCCGA-1-5
0.652239	TCTTCGGCAAGAGTCG-1-5
-0.0353302	TCTTCGGGTACTTCTT-1-5
0.224505	TCTTCGGGTATGGTTC-1-5
0.473708	TCTTCGGGTGTGACGA-1-5
0.189952	TCTTCGGGTTAAGAAC-1-5
0.119663	TCTTTCCAGAAGGTTT-1-5
0.161151	TCTTTCCAGGCGATAC-1-5
-0.00946579	TCTTTCCCAGCGTTCG-1-5
0.057596	TCTTTCCCAGGGTATG-1-5
0.551976	TCTTTCCGTACCGAGA-1-5
0.121954	TCTTTCCTCCAACCAA-1-5
0.00629959	TCTTTCCTCCAGGGCT-1-5
0.0747825	TCTTTCCTCCTATGTT-1-5
0.103201	TGAAAGACAACGATCT-1-5
0.219279	TGAAAGAGTTTGCATG-1-5
0.0509656	TGAAAGATCCTAAGTG-1-5
0.0249011	TGAAAGATCGCCATAA-1-5
0.0337565	TGACAACCAGCTGCAC-1-5
0.0140472	TGACAACCAGTTCCCT-1-5
0.169247	TGACAACCATCGGGTC-1-5
-0.0440622	TGACAACGTATCACCA-1-5
0.526425	TGACAACGTTGAGTTC-1-5
0.0627713	TGACGGCCAAGAGTCG-1-5
0.154222	TGACGGCCAATCTACG-1-5
0.246483	TGACGGCCATATACGC-1-5
0.449839	TGACGGCGTCACCCAG-1-5
-0.172382	TGACGGCGTCGTTGTA-1-5
0.151354	TGACGGCTCCGTTGTC-1-5
0.108057	TGACGGCTCCTCTAGC-1-5
0.170489	TGACTAGAGAAGGCCT-1-5
0.00256047	TGACTAGAGAATTGTG-1-5
0.0749098	TGACTAGTCGGTGTCG-1-5
0.149866	TGACTTTAGAGGTAGA-1-5
0.310426	TGACTTTAGTACGCCC-1-5
0.211415	TGACTTTTCGCGCCAA-1-5
0.163104	TGACTTTTCTCGGACG-1-5
0.486815	TGAGAGGGTACGACCC-1-5
0.0120887	TGAGAGGGTCTTGCGG-1-5
0.43772	TGAGAGGTCTGCGTAA-1-5
-0.103496	TGAGCCGAGCTCCTTC-1-5
0.00408305	TGAGCCGCACTTAACG-1-5
0.427136	TGAGCCGCAGACAGGT-1-5
0.118264	TGAGCCGCATATGGTC-1-5
0.0453152	TGAGCCGCATGCGCAC-1-5
-0.0756639	TGAGCCGCATTCTTAC-1-5
0.327035	TGAGCCGGTAGGGACT-1-5
0.00624698	TGAGCCGGTCTCACCT-1-5
0.159585	TGAGCCGTCAAGAAGT-1-5
0.124	TGAGGGAAGCAGGCTA-1-5
0.0561975	TGAGGGAAGCCAGGAT-1-5
-0.1229	TGAGGGACACCAGATT-1-5
0.0954456	TGAGGGACACCAGCAC-1-5
0.0431875	TGAGGGAGTTAAGAAC-1-5
0.395779	TGAGGGATCCGCGTTT-1-5
-0.00423443	TGATTTCAGCTAAGAT-1-5
0.345529	TGATTTCAGTGCCAGA-1-5
-0.00797665	TGCACCTTCCACTGGG-1-5
0.014681	TGCACCTTCGTGGACC-1-5
0.175121	TGCCAAACAGTAAGAT-1-5
0.21133	TGCCAAACATTCCTCG-1-5
0.402151	TGCCAAAGTACATCCA-1-5
0.154225	TGCCAAAGTCCAGTAT-1-5
0.0348567	TGCCAAATCGTTTAGG-1-5
0.427164	TGCCCATAGACTCGGA-1-5
0.448184	TGCCCATTCTCTAGGA-1-5
0.342061	TGCCCTAAGTGAACAT-1-5
0.0474609	TGCCCTAAGTGCAAGC-1-5
0.0730802	TGCCCTACATCTCGCT-1-5
-0.18133	TGCCCTAGTGATAAGT-1-5
-0.0386409	TGCCCTATCTGCTTGC-1-5
0.253217	TGCGCAGAGGCTAGCA-1-5
-0.0787608	TGCGCAGCAGGTGGAT-1-5
0.057598	TGCGCAGCATTGAGCT-1-5
0.0604006	TGCGCAGGTAGAGTGC-1-5
-0.0815133	TGCGCAGGTCCCTACT-1-5
0.334055	TGCGCAGGTCGCGAAA-1-5
-0.083146	TGCGCAGGTGGAAAGA-1-5
0.0530069	TGCGCAGTCCTAGAAC-1-5
0.272796	TGCGCAGTCGTCTGCT-1-5
0.0770272	TGCGCAGTCGTGGACC-1-5
0.0585061	TGCGCAGTCGTTGACA-1-5
0.163634	TGCGGGTCACCATCCT-1-5
0.690934	TGCGGGTGTCAGCTAT-1-5
0.232711	TGCGGGTTCCAAGCCG-1-5
0.076853	TGCGGGTTCGCCAGCA-1-5
0.244205	TGCGTGGAGGCTAGGT-1-5
0.466461	TGCGTGGCAAACTGTC-1-5
-0.0540421	TGCGTGGCAATTGCTG-1-5
0.634876	TGCGTGGCATCTACGA-1-5
0.0922649	TGCGTGGTCTCTTATG-1-5
0.111231	TGCTACCAGTCCAGGA-1-5
0.107877	TGCTGCTCAATAGAGT-1-5
0.182428	TGCTGCTGTGCTGTAT-1-5
0.329844	TGCTGCTTCCTAGAAC-1-5
0.0759734	TGCTGCTTCGCGTAGC-1-5
0.31468	TGGACGCAGATGTGTA-1-5
0.104909	TGGACGCCAACACCTA-1-5
0.0943394	TGGACGCCACCAGTTA-1-5
0.0880599	TGGACGCCATTCCTCG-1-5
0.296393	TGGACGCCATTGGGCC-1-5
0.408185	TGGACGCGTACCGTAT-1-5
0.321681	TGGACGCGTAGCTAAA-1-5
0.114055	TGGACGCTCACCACCT-1-5
0.0863467	TGGCGCAAGTACGCGA-1-5
0.317508	TGGCGCACACGGTAGA-1-5
0.349328	TGGCGCACAGACAGGT-1-5
-0.0692435	TGGCGCACAGTATAAG-1-5
0.217972	TGGCGCATCCGATATG-1-5
0.705585	TGGCGCATCCGGGTGT-1-5
0.224418	TGGCTGGAGTACGCGA-1-5
0.188097	TGGCTGGGTCCAACTA-1-5
0.0657361	TGGGAAGAGCCAGTAG-1-5
0.142429	TGGGAAGCAAGCGAGT-1-5
0.126877	TGGGAAGTCAAACAAG-1-5
-0.00949316	TGGGAAGTCAAGAAGT-1-5
0.0830868	TGGGCGTAGTCCATAC-1-5
0.218324	TGGGCGTCAGCCAGAA-1-5
0.090663	TGGGCGTGTACCGGCT-1-5
-0.0185116	TGGGCGTGTAGCAAAT-1-5
0.122999	TGGGCGTGTAGCGTCC-1-5
0.0888733	TGGGCGTGTCTGCCAG-1-5
0.468678	TGGGCGTTCAGCAACT-1-5
0.268708	TGGTTAGCAATGGAGC-1-5
-0.00526407	TGGTTAGCAGCATACT-1-5
0.144879	TGGTTAGGTAGAAAGG-1-5
0.148523	TGGTTAGGTCATACTG-1-5
0.498223	TGGTTAGGTTAAGGGC-1-5
-0.0479388	TGGTTAGGTTCAGGCC-1-5
0.307837	TGGTTCCCAGGGTTAG-1-5
0.0330914	TGGTTCCGTTCCAACA-1-5
0.0448239	TGTATTCAGAAACGAG-1-5
0.660647	TGTATTCAGCGTGTCC-1-5
0.536007	TGTATTCCACTGTTAG-1-5
-0.0982627	TGTATTCGTCTACCTC-1-5
0.0496697	TGTCCCAAGGCAATTA-1-5
-0.00583944	TGTCCCACAGACGTAG-1-5
0.534742	TGTCCCACAGTTAACC-1-5
0.464796	TGTGGTAAGACGACGT-1-5
0.0681199	TGTGGTACAAGCCGCT-1-5
0.069538	TGTGTTTAGCTAGGCA-1-5
0.442091	TGTGTTTCACTAAGTC-1-5
0.635255	TGTGTTTGTGATAAAC-1-5
0.105725	TGTGTTTTCCTGTACC-1-5
-0.0395861	TGTGTTTTCGGCTACG-1-5
0.115831	TGTGTTTTCTGGTGTA-1-5
0.0739798	TGTTCCGCAGACAAAT-1-5
0.374628	TGTTCCGCAGATGGCA-1-5
0.170787	TGTTCCGGTGCAGTAG-1-5
-0.0251568	TTAACTCAGACTAGGC-1-5
0.00528826	TTAACTCTCAAGAAGT-1-5
0.696841	TTAGGACCAGGCGATA-1-5
0.0310361	TTAGGACGTCTTCTCG-1-5
0.060911	TTAGGACTCGCGTAGC-1-5
0.0172225	TTAGGCAAGCACGCCT-1-5
0.100735	TTAGGCACAGCATGAG-1-5
-0.153603	TTAGGCACAGTCAGCC-1-5
-0.00105026	TTAGTTCAGTAGCCGA-1-5
0.154973	TTAGTTCCAAGAGTCG-1-5
0.316248	TTAGTTCGTACACCGC-1-5
0.219281	TTAGTTCTCGGCTTGG-1-5
0.424984	TTATGCTAGCGATTCT-1-5
0.428088	TTATGCTCAGGTCGTC-1-5
-0.0203807	TTCCCAGAGAGAACAG-1-5
0.122887	TTCCCAGAGCTACCTA-1-5
0.507879	TTCCCAGAGTTGCAGG-1-5
0.0233988	TTCCCAGCAACAACCT-1-5
0.125679	TTCCCAGCAAGCTGGA-1-5
0.0897837	TTCCCAGGTGGTACAG-1-5
0.154256	TTCGAAGAGTTATCGC-1-5
0.0840405	TTCGAAGGTGTTCGAT-1-5
-0.00627578	TTCGAAGTCATCATTC-1-5
0.189849	TTCGGTCAGCAGCCTC-1-5
[truncated: 35,733 more rows]
